# Supplementary material for: In vitro to in vivo extrapolation and high-content imaging for simultaneous characterization of chemically induced liver steatosis and markers of hepatotoxicity
Source: Arch Toxicol. 2023 Apr 12;97(6):1701–21. doi: 10.1007/s00204-023-03490-8 (PMC10182956; doi:10.1007/s00204-023-03490-8)
Supplement: Supplementary file 1 — Supplementary file1 (ZIP 3329 KB) [file 204_2023_3490_MOESM1_ESM.zip]

Archive with 6 entries (6 files):
- AoT_Supplementary figures_sub_final.docx
- R_Dose-response analysis_reference chemicals_AoT.txt
- R_IVIVE_reference chemicals_AoT.txt
- CellProfiler_Nuclear morphology_AoT.txt
- CellProfiler_Population level analysis_AoT.txt
- CellProfiler_Single cell level analysis_AoT.txt
