# Supplementary material for: In vitro to in vivo extrapolation and high-content imaging for simultaneous characterization of chemically induced liver steatosis and markers of hepatotoxicity
Source: Arch Toxicol. 2023 Apr 12;97(6):1701–21. doi: 10.1007/s00204-023-03490-8 (PMC10182956; doi:10.1007/s00204-023-03490-8)
Supplement: Supplementary file 1 — Supplementary file1 (ZIP 3329 KB) [file 204_2023_3490_MOESM1_ESM.zip › R_Dose-response analysis_reference chemicals_AoT.txt]

#Facet grid summary of high content imaging data
#Fabrice Mueller
#Email: fabrice.mueller@fhnw.ch
#01.05.2020
#csv files are available upon request

#Load packages####
library(drc)
library(ggplot2)
library(dplyr)
library(ggpubr)

#Set working directory####
setwd("user directory")

#Load csv files####
#OAPA####
OAPA_LD <- read.csv("OAPA_LD.csv", stringsAsFactors=T, sep=",")
OAPA_LD <- rename(OAPA_LD, Chemical = X, Fold.Change = response, Concentration = dose)
OAPA_LD$Chemical <- c("Oleic acid/palmitic acid")
OAPA_LD$Chemical <- as.factor(OAPA_LD$Chemical)
OAPA_LD$Endpoint <- c("Lipid accumulation")

OAPA_MD <- read.csv("OAPA_MD.csv", stringsAsFactors=T, sep=",")
OAPA_MD <- rename(OAPA_MD, Chemical = X, Fold.Change = response, Concentration = dose)
OAPA_MD$Chemical <- c("Oleic acid/palmitic acid")
OAPA_MD$Chemical <- as.factor(OAPA_LD$Chemical)
OAPA_MD$Endpoint <- c("Mitochondrial dysfunction")

OAPA_OS <- read.csv("OAPA_OS.csv", stringsAsFactors=T, sep=",")
OAPA_OS <- rename(OAPA_OS, Chemical = X, Fold.Change = response, Concentration = dose)
OAPA_OS$Chemical <- c("Oleic acid/palmitic acid")
OAPA_OS$Chemical <- as.factor(OAPA_OS$Chemical)
OAPA_OS$Endpoint <- c("Oxidative stress")

OAPA_NM <- read.csv("OAPA_NM.csv", stringsAsFactors=T, sep=",")
OAPA_NM <- rename(OAPA_NM, Chemical = X, Fold.Change = response, Concentration = dose)
OAPA_NM$Chemical <- c("Oleic acid/palmitic acid")
OAPA_NM$Chemical <- as.factor(OAPA_NM$Chemical)
OAPA_NM$Endpoint <- c("Nuclear morphology")

#Calculate sd of two lowest conc.####

OAPA_low_LD <- filter(OAPA_LD, Concentration<15)
OAPA_low_MD <- filter(OAPA_MD, Concentration<15)
OAPA_low_OS <- filter(OAPA_OS, Concentration<15)
OAPA_low_NM <- filter(OAPA_NM, Concentration<15)

OAPA_LD_sd_3 <- 2*sd(OAPA_low_LD$Fold.Change)
OAPA_MD_sd_3 <- 2*sd(OAPA_low_MD$Fold.Change)
OAPA_OS_sd_3 <- 2*sd(OAPA_low_OS$Fold.Change)
OAPA_NM_sd_3 <- 2*sd(OAPA_low_NM$Fold.Change)

OAPA_LD_thr_p <- mean(OAPA_low_LD$Fold.Change) + OAPA_LD_sd_3
OAPA_MD_thr_p <- mean(OAPA_low_MD$Fold.Change) + OAPA_MD_sd_3
OAPA_OS_thr_p <- mean(OAPA_low_OS$Fold.Change) + OAPA_OS_sd_3
OAPA_NM_thr_p <- mean(OAPA_low_NM$Fold.Change) + OAPA_NM_sd_3

OAPA_LD_thr_n <- mean(OAPA_low_LD$Fold.Change) - OAPA_LD_sd_3
OAPA_MD_thr_n <- mean(OAPA_low_MD$Fold.Change) - OAPA_MD_sd_3
OAPA_OS_thr_n <- mean(OAPA_low_OS$Fold.Change) - OAPA_OS_sd_3
OAPA_NM_thr_n <- mean(OAPA_low_NM$Fold.Change) - OAPA_NM_sd_3

OAPA_LD$sd3.p <- OAPA_LD_thr_p
OAPA_MD$sd3.p <- OAPA_MD_thr_p
OAPA_OS$sd3.p <- OAPA_OS_thr_p
OAPA_NM$sd3.p <- OAPA_NM_thr_p

OAPA_LD$sd3.n <- OAPA_LD_thr_n
OAPA_MD$sd3.n <- OAPA_MD_thr_n
OAPA_OS$sd3.n <- OAPA_OS_thr_n
OAPA_NM$sd3.n <- OAPA_NM_thr_n


OAPA <- bind_rows(OAPA_LD, OAPA_MD, OAPA_OS, OAPA_NM)

#Rotenone####
ROT_LD <- read.csv("ROT_LD.csv", stringsAsFactors=T, sep=",")
ROT_LD <- rename(ROT_LD, Chemical = X, Fold.Change = response, Concentration = dose)
ROT_LD$Chemical <- c("Rotenone")
ROT_LD$Chemical <- as.factor(ROT_LD$Chemical)
ROT_LD$Endpoint <- c("Lipid accumulation")

ROT_MD <- read.csv("ROT_MD.csv", stringsAsFactors=T, sep=",")
ROT_MD <- rename(ROT_MD, Chemical = X, Fold.Change = response, Concentration = dose)
ROT_MD$Chemical <- c("Rotenone")
ROT_MD$Chemical <- as.factor(ROT_MD$Chemical)
ROT_MD$Endpoint <- c("Mitochondrial dysfunction")

ROT_OS <- read.csv("ROT_OS.csv", stringsAsFactors=T, sep=",")
ROT_OS <- rename(ROT_OS, Chemical = X, Fold.Change = response, Concentration = dose)
ROT_OS$Chemical <- c("Rotenone")
ROT_OS$Chemical <- as.factor(ROT_OS$Chemical)
ROT_OS$Endpoint <- c("Oxidative stress")

ROT_NM <- read.csv("ROT_NM.csv", stringsAsFactors=T, sep=",")
ROT_NM <- rename(ROT_NM, Chemical = X, Fold.Change = response, Concentration = dose)
ROT_NM$Chemical <- c("Rotenone")
ROT_NM$Chemical <- as.factor(ROT_NM$Chemical)
ROT_NM$Endpoint <- c("Nuclear morphology")

#Calculate sd of two lowest conc.####

ROT_low_LD <- filter(ROT_LD, Concentration<0.5)
ROT_low_MD <- filter(ROT_MD, Concentration<0.5)
ROT_low_OS <- filter(ROT_OS, Concentration<0.5)
ROT_low_NM <- filter(ROT_NM, Concentration<0.5)

ROT_LD_sd_3 <- 2*sd(ROT_low_LD$Fold.Change)
ROT_MD_sd_3 <- 2*sd(ROT_low_MD$Fold.Change)
ROT_OS_sd_3 <- 2*sd(ROT_low_OS$Fold.Change)
ROT_NM_sd_3 <- 2*sd(ROT_low_NM$Fold.Change)

ROT_LD_thr_p <- mean(ROT_low_LD$Fold.Change) + ROT_LD_sd_3
ROT_MD_thr_p <- mean(ROT_low_MD$Fold.Change) + ROT_MD_sd_3
ROT_OS_thr_p <- mean(ROT_low_OS$Fold.Change) + ROT_OS_sd_3
ROT_NM_thr_p <- mean(ROT_low_NM$Fold.Change) + ROT_NM_sd_3

ROT_LD_thr_n <- mean(ROT_low_LD$Fold.Change) - ROT_LD_sd_3
ROT_MD_thr_n <- mean(ROT_low_MD$Fold.Change) - ROT_MD_sd_3
ROT_OS_thr_n <- mean(ROT_low_OS$Fold.Change) - ROT_OS_sd_3
ROT_NM_thr_n <- mean(ROT_low_NM$Fold.Change) - ROT_NM_sd_3

ROT_LD$sd3.p <- ROT_LD_thr_p
ROT_MD$sd3.p <- ROT_MD_thr_p
ROT_OS$sd3.p <- ROT_OS_thr_p
ROT_NM$sd3.p <- ROT_NM_thr_p

ROT_LD$sd3.n <- ROT_LD_thr_n
ROT_MD$sd3.n <- ROT_MD_thr_n
ROT_OS$sd3.n <- ROT_OS_thr_n
ROT_NM$sd3.n <- ROT_NM_thr_n


ROT <- bind_rows(ROT_LD, ROT_MD, ROT_OS, ROT_NM)

#Amiodarone####
AMD_LD <- read.csv("AMD_LD.csv", stringsAsFactors=T, sep=",")
AMD_LD <- rename(AMD_LD, Chemical = X, Fold.Change = response, Concentration = dose)
AMD_LD$Chemical <- c("Amiodarone")
AMD_LD$Chemical <- as.factor(AMD_LD$Chemical)
AMD_LD$Endpoint <- c("Lipid accumulation")

AMD_MD <- read.csv("AMD_MD.csv", stringsAsFactors=T, sep=",")
AMD_MD <- rename(AMD_MD, Chemical = X, Fold.Change = response, Concentration = dose)
AMD_MD$Chemical <- c("Amiodarone")
AMD_MD$Chemical <- as.factor(AMD_MD$Chemical)
AMD_MD$Endpoint <- c("Mitochondrial dysfunction")

AMD_OS <- read.csv("AMD_OS.csv", stringsAsFactors=T, sep=",")
AMD_OS <- rename(AMD_OS, Chemical = X, Fold.Change = response, Concentration = dose)
AMD_OS$Chemical <- c("Amiodarone")
AMD_OS$Chemical <- as.factor(AMD_OS$Chemical)
AMD_OS$Endpoint <- c("Oxidative stress")

AMD_NM <- read.csv("AMD_NM.csv", stringsAsFactors=T, sep=",")
AMD_NM <- rename(AMD_NM, Chemical = X, Fold.Change = response, Concentration = dose)
AMD_NM$Chemical <- c("Amiodarone")
AMD_NM$Chemical <- as.factor(AMD_NM$Chemical)
AMD_NM$Endpoint <- c("Nuclear morphology")

#Calculate sd of two lowest conc.####

AMD_low_LD <- filter(AMD_LD, Concentration<1)
AMD_low_MD <- filter(AMD_MD, Concentration<1)
AMD_low_OS <- filter(AMD_OS, Concentration<1)
AMD_low_NM <- filter(AMD_NM, Concentration<1)

AMD_LD_sd_3 <- 2*sd(AMD_low_LD$Fold.Change)
AMD_MD_sd_3 <- 2*sd(AMD_low_MD$Fold.Change)
AMD_OS_sd_3 <- 2*sd(AMD_low_OS$Fold.Change)
AMD_NM_sd_3 <- 2*sd(AMD_low_NM$Fold.Change)

AMD_LD_thr_p <- mean(AMD_low_LD$Fold.Change) + AMD_LD_sd_3
AMD_MD_thr_p <- mean(AMD_low_MD$Fold.Change) + AMD_MD_sd_3
AMD_OS_thr_p <- mean(AMD_low_OS$Fold.Change) + AMD_OS_sd_3
AMD_NM_thr_p <- mean(AMD_low_NM$Fold.Change) + AMD_NM_sd_3

AMD_LD_thr_n <- mean(AMD_low_LD$Fold.Change) - AMD_LD_sd_3
AMD_MD_thr_n <- mean(AMD_low_MD$Fold.Change) - AMD_MD_sd_3
AMD_OS_thr_n <- mean(AMD_low_OS$Fold.Change) - AMD_OS_sd_3
AMD_NM_thr_n <- mean(AMD_low_NM$Fold.Change) - AMD_NM_sd_3

AMD_LD$sd3.p <- AMD_LD_thr_p
AMD_MD$sd3.p <- AMD_MD_thr_p
AMD_OS$sd3.p <- AMD_OS_thr_p
AMD_NM$sd3.p <- AMD_NM_thr_p

AMD_LD$sd3.n <- AMD_LD_thr_n
AMD_MD$sd3.n <- AMD_MD_thr_n
AMD_OS$sd3.n <- AMD_OS_thr_n
AMD_NM$sd3.n <- AMD_NM_thr_n


AMD <- bind_rows(AMD_LD, AMD_MD, AMD_OS, AMD_NM)

#Menadione####

MEN_LD <- read.csv("MEN_LD.csv", stringsAsFactors=T, sep=",")
MEN_LD <- rename(MEN_LD, Chemical = X, Fold.Change = response, Concentration = dose)
MEN_LD$Chemical <- c("Menadione")
MEN_LD$Chemical <- as.factor(MEN_LD$Chemical)
MEN_LD$Endpoint <- c("Lipid accumulation")

MEN_MD <- read.csv("MEN_MD.csv", stringsAsFactors=T, sep=",")
MEN_MD <- rename(MEN_MD, Chemical = X, Fold.Change = response, Concentration = dose)
MEN_MD$Chemical <- c("Menadione")
MEN_MD$Chemical <- as.factor(MEN_LD$Chemical)
MEN_MD$Endpoint <- c("Mitochondrial dysfunction")

MEN_OS <- read.csv("MEN_OS.csv", stringsAsFactors=T, sep=",")
MEN_OS <- rename(MEN_OS, Chemical = X, Fold.Change = response, Concentration = dose)
MEN_OS$Chemical <- c("Menadione")
MEN_OS$Chemical <- as.factor(MEN_OS$Chemical)
MEN_OS$Endpoint <- c("Oxidative stress")

MEN_NM <- read.csv("MEN_NM.csv", stringsAsFactors=T, sep=",")
MEN_NM <- rename(MEN_NM, Chemical = X, Fold.Change = response, Concentration = dose)
MEN_NM$Chemical <- c("Menadione")
MEN_NM$Chemical <- as.factor(MEN_NM$Chemical)
MEN_NM$Endpoint <- c("Nuclear morphology")

#Calculate sd of two lowest conc.####

MEN_low_LD <- filter(MEN_LD, Concentration<2)
MEN_low_MD <- filter(MEN_MD, Concentration<2)
MEN_low_OS <- filter(MEN_OS, Concentration<2)
MEN_low_NM <- filter(MEN_NM, Concentration<2)

MEN_LD_sd_3 <- 2*sd(MEN_low_LD$Fold.Change)
MEN_MD_sd_3 <- 2*sd(MEN_low_MD$Fold.Change)
MEN_OS_sd_3 <- 2*sd(MEN_low_OS$Fold.Change)
MEN_NM_sd_3 <- 2*sd(MEN_low_NM$Fold.Change)

MEN_LD_thr_p <- mean(MEN_low_LD$Fold.Change) + MEN_LD_sd_3
MEN_MD_thr_p <- mean(MEN_low_MD$Fold.Change) + MEN_MD_sd_3
MEN_OS_thr_p <- mean(MEN_low_OS$Fold.Change) + MEN_OS_sd_3
MEN_NM_thr_p <- mean(MEN_low_NM$Fold.Change) + MEN_NM_sd_3

MEN_LD_thr_n <- mean(MEN_low_LD$Fold.Change) - MEN_LD_sd_3
MEN_MD_thr_n <- mean(MEN_low_MD$Fold.Change) - MEN_MD_sd_3
MEN_OS_thr_n <- mean(MEN_low_OS$Fold.Change) - MEN_OS_sd_3
MEN_NM_thr_n <- mean(MEN_low_NM$Fold.Change) - MEN_NM_sd_3

MEN_LD$sd3.p <- MEN_LD_thr_p
MEN_MD$sd3.p <- MEN_MD_thr_p
MEN_OS$sd3.p <- MEN_OS_thr_p
MEN_NM$sd3.p <- MEN_NM_thr_p

MEN_LD$sd3.n <- MEN_LD_thr_n
MEN_MD$sd3.n <- MEN_MD_thr_n
MEN_OS$sd3.n <- MEN_OS_thr_n
MEN_NM$sd3.n <- MEN_NM_thr_n


MEN <- bind_rows(MEN_LD, MEN_MD, MEN_OS, MEN_NM)

#Caffeine####

CAF_LD <- read.csv("CAF_LD.csv", stringsAsFactors=T, sep=",")
CAF_LD <- rename(CAF_LD, Chemical = X, Fold.Change = response, Concentration = dose)
CAF_LD$Chemical <- c("Caffeine")
CAF_LD$Chemical <- as.factor(CAF_LD$Chemical)
CAF_LD$Endpoint <- c("Lipid accumulation")

CAF_MD <- read.csv("CAF_MD.csv", stringsAsFactors=T, sep=",")
CAF_MD <- rename(CAF_MD, Chemical = X, Fold.Change = response, Concentration = dose)
CAF_MD$Chemical <- c("Caffeine")
CAF_MD$Chemical <- as.factor(CAF_LD$Chemical)
CAF_MD$Endpoint <- c("Mitochondrial dysfunction")

CAF_OS <- read.csv("CAF_OS.csv", stringsAsFactors=T, sep=",")
CAF_OS <- rename(CAF_OS, Chemical = X, Fold.Change = response, Concentration = dose)
CAF_OS$Chemical <- c("Caffeine")
CAF_OS$Chemical <- as.factor(CAF_OS$Chemical)
CAF_OS$Endpoint <- c("Oxidative stress")

CAF_NM <- read.csv("CAF_NM.csv", stringsAsFactors=T, sep=",")
CAF_NM <- rename(CAF_NM, Chemical = X, Fold.Change = response, Concentration = dose)
CAF_NM$Chemical <- c("Caffeine")
CAF_NM$Chemical <- as.factor(CAF_NM$Chemical)
CAF_NM$Endpoint <- c("Nuclear morphology")

#Calculate sd of two lowest conc.####

CAF_low_LD <- filter(CAF_LD, Concentration<2)
CAF_low_MD <- filter(CAF_MD, Concentration<2)
CAF_low_OS <- filter(CAF_OS, Concentration<2)
CAF_low_NM <- filter(CAF_NM, Concentration<2)

CAF_LD_sd_3 <- 2*sd(CAF_low_LD$Fold.Change)
CAF_MD_sd_3 <- 2*sd(CAF_low_MD$Fold.Change)
CAF_OS_sd_3 <- 2*sd(CAF_low_OS$Fold.Change)
CAF_NM_sd_3 <- 2*sd(CAF_low_NM$Fold.Change)

CAF_LD_thr_p <- mean(CAF_low_LD$Fold.Change) + CAF_LD_sd_3
CAF_MD_thr_p <- mean(CAF_low_MD$Fold.Change) + CAF_MD_sd_3
CAF_OS_thr_p <- mean(CAF_low_OS$Fold.Change) + CAF_OS_sd_3
CAF_NM_thr_p <- mean(CAF_low_NM$Fold.Change) + CAF_NM_sd_3

CAF_LD_thr_n <- mean(CAF_low_LD$Fold.Change) - CAF_LD_sd_3
CAF_MD_thr_n <- mean(CAF_low_MD$Fold.Change) - CAF_MD_sd_3
CAF_OS_thr_n <- mean(CAF_low_OS$Fold.Change) - CAF_OS_sd_3
CAF_NM_thr_n <- mean(CAF_low_NM$Fold.Change) - CAF_NM_sd_3

CAF_LD$sd3.p <- CAF_LD_thr_p
CAF_MD$sd3.p <- CAF_MD_thr_p
CAF_OS$sd3.p <- CAF_OS_thr_p
CAF_NM$sd3.p <- CAF_NM_thr_p

CAF_LD$sd3.n <- CAF_LD_thr_n
CAF_MD$sd3.n <- CAF_MD_thr_n
CAF_OS$sd3.n <- CAF_OS_thr_n
CAF_NM$sd3.n <- CAF_NM_thr_n


CAF <- bind_rows(CAF_LD, CAF_MD, CAF_OS, CAF_NM)

#METformin####

MET_LD <- read.csv("MET_LD.csv", stringsAsFactors=T, sep=",")
MET_LD <- rename(MET_LD, Chemical = X, Fold.Change = response, Concentration = dose)
MET_LD$Chemical <- c("METformin")
MET_LD$Chemical <- as.factor(MET_LD$Chemical)
MET_LD$Endpoint <- c("Lipid accumulation")

MET_MD <- read.csv("MET_MD.csv", stringsAsFactors=T, sep=",")
MET_MD <- rename(MET_MD, Chemical = X, Fold.Change = response, Concentration = dose)
MET_MD$Chemical <- c("METformin")
MET_MD$Chemical <- as.factor(MET_LD$Chemical)
MET_MD$Endpoint <- c("Mitochondrial dysfunction")

MET_OS <- read.csv("MET_OS.csv", stringsAsFactors=T, sep=",")
MET_OS <- rename(MET_OS, Chemical = X, Fold.Change = response, Concentration = dose)
MET_OS$Chemical <- c("METformin")
MET_OS$Chemical <- as.factor(MET_OS$Chemical)
MET_OS$Endpoint <- c("Oxidative stress")

MET_NM <- read.csv("MET_NM.csv", stringsAsFactors=T, sep=",")
MET_NM <- rename(MET_NM, Chemical = X, Fold.Change = response, Concentration = dose)
MET_NM$Chemical <- c("METformin")
MET_NM$Chemical <- as.factor(MET_NM$Chemical)
MET_NM$Endpoint <- c("Nuclear morphology")

#Calculate sd of two lowest conc.####

MET_low_LD <- filter(MET_LD, Concentration<15)
MET_low_MD <- filter(MET_MD, Concentration<15)
MET_low_OS <- filter(MET_OS, Concentration<15)
MET_low_NM <- filter(MET_NM, Concentration<15)

MET_LD_sd_3 <- 2*sd(MET_low_LD$Fold.Change)
MET_MD_sd_3 <- 2*sd(MET_low_MD$Fold.Change)
MET_OS_sd_3 <- 2*sd(MET_low_OS$Fold.Change)
MET_NM_sd_3 <- 2*sd(MET_low_NM$Fold.Change)

MET_LD_thr_p <- mean(MET_low_LD$Fold.Change) + MET_LD_sd_3
MET_MD_thr_p <- mean(MET_low_MD$Fold.Change) + MET_MD_sd_3
MET_OS_thr_p <- mean(MET_low_OS$Fold.Change) + MET_OS_sd_3
MET_NM_thr_p <- mean(MET_low_NM$Fold.Change) + MET_NM_sd_3

MET_LD_thr_n <- mean(MET_low_LD$Fold.Change) - MET_LD_sd_3
MET_MD_thr_n <- mean(MET_low_MD$Fold.Change) - MET_MD_sd_3
MET_OS_thr_n <- mean(MET_low_OS$Fold.Change) - MET_OS_sd_3
MET_NM_thr_n <- mean(MET_low_NM$Fold.Change) - MET_NM_sd_3

MET_LD$sd3.p <- MET_LD_thr_p
MET_MD$sd3.p <- MET_MD_thr_p
MET_OS$sd3.p <- MET_OS_thr_p
MET_NM$sd3.p <- MET_NM_thr_p

MET_LD$sd3.n <- MET_LD_thr_n
MET_MD$sd3.n <- MET_MD_thr_n
MET_OS$sd3.n <- MET_OS_thr_n
MET_NM$sd3.n <- MET_NM_thr_n


MET <- bind_rows(MET_LD, MET_MD, MET_OS, MET_NM)

#TETracyline####

TET_LD <- read.csv("TET_LD.csv", stringsAsFactors=T, sep=",")
TET_LD <- rename(TET_LD, Chemical = X, Fold.Change = response, Concentration = dose)
TET_LD$Chemical <- c("TETracycline")
TET_LD$Chemical <- as.factor(TET_LD$Chemical)
TET_LD$Endpoint <- c("Lipid accumulation")

TET_MD <- read.csv("TET_MD.csv", stringsAsFactors=T, sep=",")
TET_MD <- rename(TET_MD, Chemical = X, Fold.Change = response, Concentration = dose)
TET_MD$Chemical <- c("TETracycline")
TET_MD$Chemical <- as.factor(TET_LD$Chemical)
TET_MD$Endpoint <- c("Mitochondrial dysfunction")

TET_OS <- read.csv("TET_OS.csv", stringsAsFactors=T, sep=",")
TET_OS <- rename(TET_OS, Chemical = X, Fold.Change = response, Concentration = dose)
TET_OS$Chemical <- c("TETracycline")
TET_OS$Chemical <- as.factor(TET_OS$Chemical)
TET_OS$Endpoint <- c("Oxidative stress")

TET_NM <- read.csv("TET_NM.csv", stringsAsFactors=T, sep=",")
TET_NM <- rename(TET_NM, Chemical = X, Fold.Change = response, Concentration = dose)
TET_NM$Chemical <- c("TETracycline")
TET_NM$Chemical <- as.factor(TET_NM$Chemical)
TET_NM$Endpoint <- c("Nuclear morphology")

#Calculate sd of two lowest conc.####
TET_low_LD <- filter(TET_LD, Concentration<5)
TET_low_MD <- filter(TET_MD, Concentration<5)
TET_low_OS <- filter(TET_OS, Concentration<5)
TET_low_NM <- filter(TET_NM, Concentration<5)

TET_LD_sd_3 <- 2*sd(TET_low_LD$Fold.Change)
TET_MD_sd_3 <- 2*sd(TET_low_MD$Fold.Change)
TET_OS_sd_3 <- 2*sd(TET_low_OS$Fold.Change)
TET_NM_sd_3 <- 2*sd(TET_low_NM$Fold.Change)

TET_LD_thr_p <- mean(TET_low_LD$Fold.Change) + TET_LD_sd_3
TET_MD_thr_p <- mean(TET_low_MD$Fold.Change) + TET_MD_sd_3
TET_OS_thr_p <- mean(TET_low_OS$Fold.Change) + TET_OS_sd_3
TET_NM_thr_p <- mean(TET_low_NM$Fold.Change) + TET_NM_sd_3

TET_LD_thr_n <- mean(TET_low_LD$Fold.Change) - TET_LD_sd_3
TET_MD_thr_n <- mean(TET_low_MD$Fold.Change) - TET_MD_sd_3
TET_OS_thr_n <- mean(TET_low_OS$Fold.Change) - TET_OS_sd_3
TET_NM_thr_n <- mean(TET_low_NM$Fold.Change) - TET_NM_sd_3

TET_LD$sd3.p <- TET_LD_thr_p
TET_MD$sd3.p <- TET_MD_thr_p
TET_OS$sd3.p <- TET_OS_thr_p
TET_NM$sd3.p <- TET_NM_thr_p

TET_LD$sd3.n <- TET_LD_thr_n
TET_MD$sd3.n <- TET_MD_thr_n
TET_OS$sd3.n <- TET_OS_thr_n
TET_NM$sd3.n <- TET_NM_thr_n

TET <- bind_rows(TET_LD, TET_MD, TET_OS, TET_NM)

#Lomitapide####

LOM_LD <- read.csv("LOM_LD.csv", stringsAsFactors=T, sep=",")
LOM_LD <- rename(LOM_LD, Chemical = X, Fold.Change = response, Concentration = dose)
LOM_LD$Chemical <- c("Lomitapide")
LOM_LD$Chemical <- as.factor(LOM_LD$Chemical)
LOM_LD$Endpoint <- c("Lipid accumulation")

LOM_MD <- read.csv("LOM_MD.csv", stringsAsFactors=T, sep=",")
LOM_MD <- rename(LOM_MD, Chemical = X, Fold.Change = response, Concentration = dose)
LOM_MD$Chemical <- c("Lomitapide")
LOM_MD$Chemical <- as.factor(LOM_LD$Chemical)
LOM_MD$Endpoint <- c("Mitochondrial dysfunction")

LOM_OS <- read.csv("LOM_OS.csv", stringsAsFactors=T, sep=",")
LOM_OS <- rename(LOM_OS, Chemical = X, Fold.Change = response, Concentration = dose)
LOM_OS$Chemical <- c("Lomitapide")
LOM_OS$Chemical <- as.factor(LOM_OS$Chemical)
LOM_OS$Endpoint <- c("Oxidative stress")

LOM_NM <- read.csv("LOM_NM.csv", stringsAsFactors=T, sep=",")
LOM_NM <- rename(LOM_NM, Chemical = X, Fold.Change = response, Concentration = dose)
LOM_NM$Chemical <- c("Lomitapide")
LOM_NM$Chemical <- as.factor(LOM_NM$Chemical)
LOM_NM$Endpoint <- c("Nuclear morphology")

#Calculate sd of two lowest conc.####

LOM_low_LD <- filter(LOM_LD, Concentration<0.2)
LOM_low_MD <- filter(LOM_MD, Concentration<0.2)
LOM_low_OS <- filter(LOM_OS, Concentration<0.2)
LOM_low_NM <- filter(LOM_NM, Concentration<0.2)

LOM_LD_sd_3 <- 2*sd(LOM_low_LD$Fold.Change)
LOM_MD_sd_3 <- 2*sd(LOM_low_MD$Fold.Change)
LOM_OS_sd_3 <- 2*sd(LOM_low_OS$Fold.Change)
LOM_NM_sd_3 <- 2*sd(LOM_low_NM$Fold.Change)

LOM_LD_thr_p <- mean(LOM_low_LD$Fold.Change) + LOM_LD_sd_3
LOM_MD_thr_p <- mean(LOM_low_MD$Fold.Change) + LOM_MD_sd_3
LOM_OS_thr_p <- mean(LOM_low_OS$Fold.Change) + LOM_OS_sd_3
LOM_NM_thr_p <- mean(LOM_low_NM$Fold.Change) + LOM_NM_sd_3

LOM_LD_thr_n <- mean(LOM_low_LD$Fold.Change) - LOM_LD_sd_3
LOM_MD_thr_n <- mean(LOM_low_MD$Fold.Change) - LOM_MD_sd_3
LOM_OS_thr_n <- mean(LOM_low_OS$Fold.Change) - LOM_OS_sd_3
LOM_NM_thr_n <- mean(LOM_low_NM$Fold.Change) - LOM_NM_sd_3

LOM_LD$sd3.p <- LOM_LD_thr_p
LOM_MD$sd3.p <- LOM_MD_thr_p
LOM_OS$sd3.p <- LOM_OS_thr_p
LOM_NM$sd3.p <- LOM_NM_thr_p

LOM_LD$sd3.n <- LOM_LD_thr_n
LOM_MD$sd3.n <- LOM_MD_thr_n
LOM_OS$sd3.n <- LOM_OS_thr_n
LOM_NM$sd3.n <- LOM_NM_thr_n


LOM <- bind_rows(LOM_LD, LOM_MD, LOM_OS, LOM_NM)

#T0901317####

T09_LD <- read.csv("T09_LD.csv", stringsAsFactors=T, sep=",")
T09_LD <- rename(T09_LD, Chemical = X, Fold.Change = response, Concentration = dose)
T09_LD$Chemical <- c("T0901317")
T09_LD$Chemical <- as.factor(T09_LD$Chemical)
T09_LD$Endpoint <- c("Lipid accumulation")

T09_MD <- read.csv("T09_MD.csv", stringsAsFactors=T, sep=",")
T09_MD <- rename(T09_MD, Chemical = X, Fold.Change = response, Concentration = dose)
T09_MD$Chemical <- c("T0901317")
T09_MD$Chemical <- as.factor(T09_LD$Chemical)
T09_MD$Endpoint <- c("Mitochondrial dysfunction")

T09_OS <- read.csv("T09_OS.csv", stringsAsFactors=T, sep=",")
T09_OS <- rename(T09_OS, Chemical = X, Fold.Change = response, Concentration = dose)
T09_OS$Chemical <- c("T0901317")
T09_OS$Chemical <- as.factor(T09_OS$Chemical)
T09_OS$Endpoint <- c("Oxidative stress")

T09_NM <- read.csv("T09_NM.csv", stringsAsFactors=T, sep=",")
T09_NM <- rename(T09_NM, Chemical = X, Fold.Change = response, Concentration = dose)
T09_NM$Chemical <- c("T0901317")
T09_NM$Chemical <- as.factor(T09_NM$Chemical)
T09_NM$Endpoint <- c("Nuclear morphology")

#Calculate sd of two lowest conc.####

T09_low_LD <- filter(T09_LD, Concentration<1)
T09_low_MD <- filter(T09_MD, Concentration<1)
T09_low_OS <- filter(T09_OS, Concentration<1)
T09_low_NM <- filter(T09_NM, Concentration<1)

T09_LD_sd_3 <- 2*sd(T09_low_LD$Fold.Change)
T09_MD_sd_3 <- 2*sd(T09_low_MD$Fold.Change)
T09_OS_sd_3 <- 2*sd(T09_low_OS$Fold.Change)
T09_NM_sd_3 <- 2*sd(T09_low_NM$Fold.Change)

T09_LD_thr_p <- mean(T09_low_LD$Fold.Change) + T09_LD_sd_3
T09_MD_thr_p <- mean(T09_low_MD$Fold.Change) + T09_MD_sd_3
T09_OS_thr_p <- mean(T09_low_OS$Fold.Change) + T09_OS_sd_3
T09_NM_thr_p <- mean(T09_low_NM$Fold.Change) + T09_NM_sd_3

T09_LD_thr_n <- mean(T09_low_LD$Fold.Change) - T09_LD_sd_3
T09_MD_thr_n <- mean(T09_low_MD$Fold.Change) - T09_MD_sd_3
T09_OS_thr_n <- mean(T09_low_OS$Fold.Change) - T09_OS_sd_3
T09_NM_thr_n <- mean(T09_low_NM$Fold.Change) - T09_NM_sd_3

T09_LD$sd3.p <- T09_LD_thr_p
T09_MD$sd3.p <- T09_MD_thr_p
T09_OS$sd3.p <- T09_OS_thr_p
T09_NM$sd3.p <- T09_NM_thr_p

T09_LD$sd3.n <- T09_LD_thr_n
T09_MD$sd3.n <- T09_MD_thr_n
T09_OS$sd3.n <- T09_OS_thr_n
T09_NM$sd3.n <- T09_NM_thr_n


T09 <- bind_rows(T09_LD, T09_MD, T09_OS, T09_NM)

#Valproic acid####

VAP_LD <- read.csv("VAP_LD.csv", stringsAsFactors=T, sep=",")
VAP_LD <- rename(VAP_LD, Chemical = X, Fold.Change = response, Concentration = dose)
VAP_LD$Chemical <- c("Valproic acid")
VAP_LD$Chemical <- as.factor(VAP_LD$Chemical)
VAP_LD$Endpoint <- c("Lipid accumulation")

VAP_MD <- read.csv("VAP_MD.csv", stringsAsFactors=T, sep=",")
VAP_MD <- rename(VAP_MD, Chemical = X, Fold.Change = response, Concentration = dose)
VAP_MD$Chemical <- c("Valproic acid")
VAP_MD$Chemical <- as.factor(VAP_LD$Chemical)
VAP_MD$Endpoint <- c("Mitochondrial dysfunction")

VAP_OS <- read.csv("VAP_OS.csv", stringsAsFactors=T, sep=",")
VAP_OS <- rename(VAP_OS, Chemical = X, Fold.Change = response, Concentration = dose)
VAP_OS$Chemical <- c("Valproic acid")
VAP_OS$Chemical <- as.factor(VAP_OS$Chemical)
VAP_OS$Endpoint <- c("Oxidative stress")

VAP_NM <- read.csv("VAP_NM.csv", stringsAsFactors=T, sep=",")
VAP_NM <- rename(VAP_NM, Chemical = X, Fold.Change = response, Concentration = dose)
VAP_NM$Chemical <- c("Valproic acid")
VAP_NM$Chemical <- as.factor(VAP_NM$Chemical)
VAP_NM$Endpoint <- c("Nuclear morphology")

#Calculate sd of two lowest conc.####

VAP_low_LD <- filter(VAP_LD, Concentration<200)
VAP_low_MD <- filter(VAP_MD, Concentration<200)
VAP_low_OS <- filter(VAP_OS, Concentration<200)
VAP_low_NM <- filter(VAP_NM, Concentration<200)

VAP_LD_sd_3 <- 2*sd(VAP_low_LD$Fold.Change)
VAP_MD_sd_3 <- 2*sd(VAP_low_MD$Fold.Change)
VAP_OS_sd_3 <- 2*sd(VAP_low_OS$Fold.Change)
VAP_NM_sd_3 <- 2*sd(VAP_low_NM$Fold.Change)

VAP_LD_thr_p <- mean(VAP_low_LD$Fold.Change) + VAP_LD_sd_3
VAP_MD_thr_p <- mean(VAP_low_MD$Fold.Change) + VAP_MD_sd_3
VAP_OS_thr_p <- mean(VAP_low_OS$Fold.Change) + VAP_OS_sd_3
VAP_NM_thr_p <- mean(VAP_low_NM$Fold.Change) + VAP_NM_sd_3

VAP_LD_thr_n <- mean(VAP_low_LD$Fold.Change) - VAP_LD_sd_3
VAP_MD_thr_n <- mean(VAP_low_MD$Fold.Change) - VAP_MD_sd_3
VAP_OS_thr_n <- mean(VAP_low_OS$Fold.Change) - VAP_OS_sd_3
VAP_NM_thr_n <- mean(VAP_low_NM$Fold.Change) - VAP_NM_sd_3

VAP_LD$sd3.p <- VAP_LD_thr_p
VAP_MD$sd3.p <- VAP_MD_thr_p
VAP_OS$sd3.p <- VAP_OS_thr_p
VAP_NM$sd3.p <- VAP_NM_thr_p

VAP_LD$sd3.n <- VAP_LD_thr_n
VAP_MD$sd3.n <- VAP_MD_thr_n
VAP_OS$sd3.n <- VAP_OS_thr_n
VAP_NM$sd3.n <- VAP_NM_thr_n


VAP <- bind_rows(VAP_LD, VAP_MD, VAP_OS, VAP_NM)

#Fialuridine####

FIAU_LD <- read.csv("FIAU_LD.csv", stringsAsFactors=T, sep=",")
FIAU_LD <- rename(FIAU_LD, Chemical = X, Fold.Change = response, Concentration = dose)
FIAU_LD$Chemical <- c("Fialuridine")
FIAU_LD$Chemical <- as.factor(FIAU_LD$Chemical)
FIAU_LD$Endpoint <- c("Lipid accumulation")

FIAU_MD <- read.csv("FIAU_MD.csv", stringsAsFactors=T, sep=",")
FIAU_MD <- rename(FIAU_MD, Chemical = X, Fold.Change = response, Concentration = dose)
FIAU_MD$Chemical <- c("Fialuridine")
FIAU_MD$Chemical <- as.factor(FIAU_LD$Chemical)
FIAU_MD$Endpoint <- c("Mitochondrial dysfunction")

FIAU_OS <- read.csv("FIAU_OS.csv", stringsAsFactors=T, sep=",")
FIAU_OS <- rename(FIAU_OS, Chemical = X, Fold.Change = response, Concentration = dose)
FIAU_OS$Chemical <- c("Fialuridine")
FIAU_OS$Chemical <- as.factor(FIAU_OS$Chemical)
FIAU_OS$Endpoint <- c("Oxidative stress")

FIAU_NM <- read.csv("FIAU_NM.csv", stringsAsFactors=T, sep=",")
FIAU_NM <- rename(FIAU_NM, Chemical = X, Fold.Change = response, Concentration = dose)
FIAU_NM$Chemical <- c("Fialuridine")
FIAU_NM$Chemical <- as.factor(FIAU_NM$Chemical)
FIAU_NM$Endpoint <- c("Nuclear morphology")

#Calculate sd of two lowest conc.####

FIAU_low_LD <- filter(FIAU_LD, Concentration<2)
FIAU_low_MD <- filter(FIAU_MD, Concentration<2)
FIAU_low_OS <- filter(FIAU_OS, Concentration<2)
FIAU_low_NM <- filter(FIAU_NM, Concentration<2)

FIAU_LD_sd_3 <- 2*sd(FIAU_low_LD$Fold.Change)
FIAU_MD_sd_3 <- 2*sd(FIAU_low_MD$Fold.Change)
FIAU_OS_sd_3 <- 2*sd(FIAU_low_OS$Fold.Change)
FIAU_NM_sd_3 <- 2*sd(FIAU_low_NM$Fold.Change)

FIAU_LD_thr_p <- mean(FIAU_low_LD$Fold.Change) + FIAU_LD_sd_3
FIAU_MD_thr_p <- mean(FIAU_low_MD$Fold.Change) + FIAU_MD_sd_3
FIAU_OS_thr_p <- mean(FIAU_low_OS$Fold.Change) + FIAU_OS_sd_3
FIAU_NM_thr_p <- mean(FIAU_low_NM$Fold.Change) + FIAU_NM_sd_3

FIAU_LD_thr_n <- mean(FIAU_low_LD$Fold.Change) - FIAU_LD_sd_3
FIAU_MD_thr_n <- mean(FIAU_low_MD$Fold.Change) - FIAU_MD_sd_3
FIAU_OS_thr_n <- mean(FIAU_low_OS$Fold.Change) - FIAU_OS_sd_3
FIAU_NM_thr_n <- mean(FIAU_low_NM$Fold.Change) - FIAU_NM_sd_3

FIAU_LD$sd3.p <- FIAU_LD_thr_p
FIAU_MD$sd3.p <- FIAU_MD_thr_p
FIAU_OS$sd3.p <- FIAU_OS_thr_p
FIAU_NM$sd3.p <- FIAU_NM_thr_p

FIAU_LD$sd3.n <- FIAU_LD_thr_n
FIAU_MD$sd3.n <- FIAU_MD_thr_n
FIAU_OS$sd3.n <- FIAU_OS_thr_n
FIAU_NM$sd3.n <- FIAU_NM_thr_n


FIAU <- bind_rows(FIAU_LD, FIAU_MD, FIAU_OS, FIAU_NM)

#Etomoxir####

ETO_LD <- read.csv("ETO_LD.csv", stringsAsFactors=T, sep=",")
ETO_LD <- rename(ETO_LD, Chemical = X, Fold.Change = response, Concentration = dose)
ETO_LD$Chemical <- c("Etomoxir")
ETO_LD$Chemical <- as.factor(ETO_LD$Chemical)
ETO_LD$Endpoint <- c("Lipid accumulation")

ETO_MD <- read.csv("ETO_MD.csv", stringsAsFactors=T, sep=",")
ETO_MD <- rename(ETO_MD, Chemical = X, Fold.Change = response, Concentration = dose)
ETO_MD$Chemical <- c("Etomoxir")
ETO_MD$Chemical <- as.factor(ETO_LD$Chemical)
ETO_MD$Endpoint <- c("Mitochondrial dysfunction")

ETO_OS <- read.csv("ETO_OS.csv", stringsAsFactors=T, sep=",")
ETO_OS <- rename(ETO_OS, Chemical = X, Fold.Change = response, Concentration = dose)
ETO_OS$Chemical <- c("Etomoxir")
ETO_OS$Chemical <- as.factor(ETO_OS$Chemical)
ETO_OS$Endpoint <- c("Oxidative stress")

ETO_NM <- read.csv("ETO_NM.csv", stringsAsFactors=T, sep=",")
ETO_NM <- rename(ETO_NM, Chemical = X, Fold.Change = response, Concentration = dose)
ETO_NM$Chemical <- c("Etomoxir")
ETO_NM$Chemical <- as.factor(ETO_NM$Chemical)
ETO_NM$Endpoint <- c("Nuclear morphology")

#Calculate sd of two lowest conc.####

ETO_low_LD <- filter(ETO_LD, Concentration<3)
ETO_low_MD <- filter(ETO_MD, Concentration<3)
ETO_low_OS <- filter(ETO_OS, Concentration<3)
ETO_low_NM <- filter(ETO_NM, Concentration<3)

ETO_LD_sd_3 <- 2*sd(ETO_low_LD$Fold.Change)
ETO_MD_sd_3 <- 2*sd(ETO_low_MD$Fold.Change)
ETO_OS_sd_3 <- 2*sd(ETO_low_OS$Fold.Change)
ETO_NM_sd_3 <- 2*sd(ETO_low_NM$Fold.Change)

ETO_LD_thr_p <- mean(ETO_low_LD$Fold.Change) + ETO_LD_sd_3
ETO_MD_thr_p <- mean(ETO_low_MD$Fold.Change) + ETO_MD_sd_3
ETO_OS_thr_p <- mean(ETO_low_OS$Fold.Change) + ETO_OS_sd_3
ETO_NM_thr_p <- mean(ETO_low_NM$Fold.Change) + ETO_NM_sd_3

ETO_LD_thr_n <- mean(ETO_low_LD$Fold.Change) - ETO_LD_sd_3
ETO_MD_thr_n <- mean(ETO_low_MD$Fold.Change) - ETO_MD_sd_3
ETO_OS_thr_n <- mean(ETO_low_OS$Fold.Change) - ETO_OS_sd_3
ETO_NM_thr_n <- mean(ETO_low_NM$Fold.Change) - ETO_NM_sd_3

ETO_LD$sd3.p <- ETO_LD_thr_p
ETO_MD$sd3.p <- ETO_MD_thr_p
ETO_OS$sd3.p <- ETO_OS_thr_p
ETO_NM$sd3.p <- ETO_NM_thr_p

ETO_LD$sd3.n <- ETO_LD_thr_n
ETO_MD$sd3.n <- ETO_MD_thr_n
ETO_OS$sd3.n <- ETO_OS_thr_n
ETO_NM$sd3.n <- ETO_NM_thr_n


ETO <- bind_rows(ETO_LD, ETO_MD, ETO_OS, ETO_NM)

#WY14643####

WY14643_LD <- read.csv("WY14643_LD.csv", stringsAsFactors=T, sep=",")
WY14643_LD <- rename(WY14643_LD, Chemical = X, Fold.Change = response, Concentration = dose)
WY14643_LD$Chemical <- c("WY14643")
WY14643_LD$Chemical <- as.factor(WY14643_LD$Chemical)
WY14643_LD$Endpoint <- c("Lipid accumulation")

WY14643_MD <- read.csv("WY14643_MD.csv", stringsAsFactors=T, sep=",")
WY14643_MD <- rename(WY14643_MD, Chemical = X, Fold.Change = response, Concentration = dose)
WY14643_MD$Chemical <- c("WY14643")
WY14643_MD$Chemical <- as.factor(WY14643_LD$Chemical)
WY14643_MD$Endpoint <- c("Mitochondrial dysfunction")

WY14643_OS <- read.csv("WY14643_OS.csv", stringsAsFactors=T, sep=",")
WY14643_OS <- rename(WY14643_OS, Chemical = X, Fold.Change = response, Concentration = dose)
WY14643_OS$Chemical <- c("WY14643")
WY14643_OS$Chemical <- as.factor(WY14643_OS$Chemical)
WY14643_OS$Endpoint <- c("Oxidative stress")

WY14643_NM <- read.csv("WY14643_NM.csv", stringsAsFactors=T, sep=",")
WY14643_NM <- rename(WY14643_NM, Chemical = X, Fold.Change = response, Concentration = dose)
WY14643_NM$Chemical <- c("WY14643")
WY14643_NM$Chemical <- as.factor(WY14643_NM$Chemical)
WY14643_NM$Endpoint <- c("Nuclear morphology")

#Calculate sd of two lowest conc.####

WY14643_low_LD <- filter(WY14643_LD, Concentration<15)
WY14643_low_MD <- filter(WY14643_MD, Concentration<15)
WY14643_low_OS <- filter(WY14643_OS, Concentration<15)
WY14643_low_NM <- filter(WY14643_NM, Concentration<15)

WY14643_LD_sd_3 <- 2*sd(WY14643_low_LD$Fold.Change)
WY14643_MD_sd_3 <- 2*sd(WY14643_low_MD$Fold.Change)
WY14643_OS_sd_3 <- 2*sd(WY14643_low_OS$Fold.Change)
WY14643_NM_sd_3 <- 2*sd(WY14643_low_NM$Fold.Change)

WY14643_LD_thr_p <- mean(WY14643_low_LD$Fold.Change) + WY14643_LD_sd_3
WY14643_MD_thr_p <- mean(WY14643_low_MD$Fold.Change) + WY14643_MD_sd_3
WY14643_OS_thr_p <- mean(WY14643_low_OS$Fold.Change) + WY14643_OS_sd_3
WY14643_NM_thr_p <- mean(WY14643_low_NM$Fold.Change) + WY14643_NM_sd_3

WY14643_LD_thr_n <- mean(WY14643_low_LD$Fold.Change) - WY14643_LD_sd_3
WY14643_MD_thr_n <- mean(WY14643_low_MD$Fold.Change) - WY14643_MD_sd_3
WY14643_OS_thr_n <- mean(WY14643_low_OS$Fold.Change) - WY14643_OS_sd_3
WY14643_NM_thr_n <- mean(WY14643_low_NM$Fold.Change) - WY14643_NM_sd_3

WY14643_LD$sd3.p <- WY14643_LD_thr_p
WY14643_MD$sd3.p <- WY14643_MD_thr_p
WY14643_OS$sd3.p <- WY14643_OS_thr_p
WY14643_NM$sd3.p <- WY14643_NM_thr_p

WY14643_LD$sd3.n <- WY14643_LD_thr_n
WY14643_MD$sd3.n <- WY14643_MD_thr_n
WY14643_OS$sd3.n <- WY14643_OS_thr_n
WY14643_NM$sd3.n <- WY14643_NM_thr_n


WY14643 <- bind_rows(WY14643_LD, WY14643_MD, WY14643_OS, WY14643_NM)

#Beta-naphthoflavone####

BNF_LD <- read.csv("BNF_LD.csv", stringsAsFactors=T, sep=",")
BNF_LD <- rename(BNF_LD, Chemical = X, Fold.Change = response, Concentration = dose)
BNF_LD$Chemical <- c("Beta-naphthoflavone")
BNF_LD$Chemical <- as.factor(BNF_LD$Chemical)
BNF_LD$Endpoint <- c("Lipid accumulation")

BNF_MD <- read.csv("BNF_MD.csv", stringsAsFactors=T, sep=",")
BNF_MD <- rename(BNF_MD, Chemical = X, Fold.Change = response, Concentration = dose)
BNF_MD$Chemical <- c("Beta-naphthoflavone")
BNF_MD$Chemical <- as.factor(BNF_LD$Chemical)
BNF_MD$Endpoint <- c("Mitochondrial dysfunction")

BNF_OS <- read.csv("BNF_OS.csv", stringsAsFactors=T, sep=",")
BNF_OS <- rename(BNF_OS, Chemical = X, Fold.Change = response, Concentration = dose)
BNF_OS$Chemical <- c("Beta-naphthoflavone")
BNF_OS$Chemical <- as.factor(BNF_OS$Chemical)
BNF_OS$Endpoint <- c("Oxidative stress")

BNF_NM <- read.csv("BNF_NM.csv", stringsAsFactors=T, sep=",")
BNF_NM <- rename(BNF_NM, Chemical = X, Fold.Change = response, Concentration = dose)
BNF_NM$Chemical <- c("Beta-naphthoflavone")
BNF_NM$Chemical <- as.factor(BNF_NM$Chemical)
BNF_NM$Endpoint <- c("Nuclear morphology")

#Calculate sd of two lowest conc.####

BNF_low_LD <- filter(BNF_LD, Concentration<15)
BNF_low_MD <- filter(BNF_MD, Concentration<15)
BNF_low_OS <- filter(BNF_OS, Concentration<15)
BNF_low_NM <- filter(BNF_NM, Concentration<15)

BNF_LD_sd_3 <- 2*sd(BNF_low_LD$Fold.Change)
BNF_MD_sd_3 <- 2*sd(BNF_low_MD$Fold.Change)
BNF_OS_sd_3 <- 2*sd(BNF_low_OS$Fold.Change)
BNF_NM_sd_3 <- 2*sd(BNF_low_NM$Fold.Change)

BNF_LD_thr_p <- mean(BNF_low_LD$Fold.Change) + BNF_LD_sd_3
BNF_MD_thr_p <- mean(BNF_low_MD$Fold.Change) + BNF_MD_sd_3
BNF_OS_thr_p <- mean(BNF_low_OS$Fold.Change) + BNF_OS_sd_3
BNF_NM_thr_p <- mean(BNF_low_NM$Fold.Change) + BNF_NM_sd_3

BNF_LD_thr_n <- mean(BNF_low_LD$Fold.Change) - BNF_LD_sd_3
BNF_MD_thr_n <- mean(BNF_low_MD$Fold.Change) - BNF_MD_sd_3
BNF_OS_thr_n <- mean(BNF_low_OS$Fold.Change) - BNF_OS_sd_3
BNF_NM_thr_n <- mean(BNF_low_NM$Fold.Change) - BNF_NM_sd_3

BNF_LD$sd3.p <- BNF_LD_thr_p
BNF_MD$sd3.p <- BNF_MD_thr_p
BNF_OS$sd3.p <- BNF_OS_thr_p
BNF_NM$sd3.p <- BNF_NM_thr_p

BNF_LD$sd3.n <- BNF_LD_thr_n
BNF_MD$sd3.n <- BNF_MD_thr_n
BNF_OS$sd3.n <- BNF_OS_thr_n
BNF_NM$sd3.n <- BNF_NM_thr_n


BNF <- bind_rows(BNF_LD, BNF_MD, BNF_OS, BNF_NM)


#Merge all chemicals into one dataframe####

chem <- bind_rows(OAPA, ROT, AMD, MEN, CAF,MET,TET)
chem2 <- bind_rows(LOM, T09, VAP, FIAU, ETO, WY14643, BNF)

chem$Chemical <- as.factor(chem$Chemical)
chem$Endpoint <- as.factor(chem$Endpoint)
chem2$Chemical <- as.factor(chem2$Chemical)
chem2$Endpoint <- as.factor(chem2$Endpoint)


#Perform non-linear regression####

OAPA_LD_dr <- drm(Fold.Change ~ Concentration, data = OAPA, subset = OAPA$Endpoint=="Lipid accumulation", fct = LL.4())
OAPA_MD_dr <- drm(Fold.Change ~ Concentration, data = OAPA, subset = OAPA$Endpoint=="Mitochondrial dysfunction", fct = LL.4(fixed=c(NA,NA,0.5,NA)))
OAPA_OS_dr <- drm(Fold.Change ~ Concentration, data = OAPA, subset = OAPA$Endpoint=="Oxidative stress", fct = LL.4(fixed=c(NA,NA,NA,NA)))
OAPA_NM_dr <- drm(Fold.Change ~ Concentration, data = OAPA, subset = OAPA$Endpoint=="Nuclear morphology", fct = LL.3(fixed=c(NA,NA,15)))

ROT_LD_dr <- drm(Fold.Change ~ Concentration, data = ROT, subset = ROT$Endpoint=="Lipid accumulation", fct = LL.4())
ROT_MD_dr <- drm(Fold.Change ~ Concentration, data = ROT, subset = ROT$Endpoint=="Mitochondrial dysfunction", fct = LL.3())
ROT_OS_dr <- drm(Fold.Change ~ Concentration, data = ROT, subset = ROT$Endpoint=="Oxidative stress", fct = LL.3(fixed=c(NA,NA,NA)))
ROT_NM_dr <- drm(Fold.Change ~ Concentration, data = ROT, subset = ROT$Endpoint=="Nuclear morphology", fct = LL.3(fixed=c(NA,NA,NA)))

AMD_LD_dr <- drm(Fold.Change ~ Concentration, data = AMD, subset = AMD$Endpoint=="Lipid accumulation", fct = LL.4())
AMD_MD_dr <- drm(Fold.Change ~ Concentration, data = AMD, subset = AMD$Endpoint=="Mitochondrial dysfunction", fct = LL.3())
AMD_OS_dr <- drm(Fold.Change ~ Concentration, data = AMD, subset = AMD$Endpoint=="Oxidative stress", fct = LL.4(fixed=c(NA,NA,NA,NA)))
AMD_NM_dr <- drm(Fold.Change ~ Concentration, data = AMD, subset = AMD$Endpoint=="Nuclear morphology", fct = LL.4(fixed=c(NA,NA,15,NA)))

MEN_LD_dr <- drm(Fold.Change ~ Concentration, data = MEN, subset = MEN$Endpoint=="Lipid accumulation", fct = LL.4())
MEN_MD_dr <- drm(Fold.Change ~ Concentration, data = MEN, subset = MEN$Endpoint=="Mitochondrial dysfunction", fct = LL.3())
MEN_OS_dr <- drm(Fold.Change ~ Concentration, data = MEN, subset = MEN$Endpoint=="Oxidative stress", fct = LL.4(fixed=c(NA,NA,NA,NA)))
MEN_NM_dr <- drm(Fold.Change ~ Concentration, data = MEN, subset = MEN$Endpoint=="Nuclear morphology", fct = LL.4(fixed=c(NA,NA,15,NA)))

CAF_LD_dr <- drm(Fold.Change ~ Concentration, data = CAF, subset = CAF$Endpoint=="Lipid accumulation", fct = LL.4())
CAF_MD_dr <- drm(Fold.Change ~ Concentration, data = CAF, subset = CAF$Endpoint=="Mitochondrial dysfunction", fct = LL.4())
CAF_OS_dr <- drm(Fold.Change ~ Concentration, data = CAF, subset = CAF$Endpoint=="Oxidative stress", fct = LL.3(fixed=c(NA,NA,NA)))
CAF_NM_dr <- drm(Fold.Change ~ Concentration, data = CAF, subset = CAF$Endpoint=="Nuclear morphology", fct = LL.4(fixed=c(NA,NA,NA,NA)))

MET_LD_dr <- drm(Fold.Change ~ Concentration, data = MET, subset = MET$Endpoint=="Lipid accumulation", fct = LL.4())
MET_MD_dr <- drm(Fold.Change ~ Concentration, data = MET, subset = MET$Endpoint=="Mitochondrial dysfunction", fct = LL.3())
MET_OS_dr <- drm(Fold.Change ~ Concentration, data = MET, subset = MET$Endpoint=="Oxidative stress", fct = BC.5(fixed=c(NA,NA,NA,NA,NA)))
MET_NM_dr <- drm(Fold.Change ~ Concentration, data = MET, subset = MET$Endpoint=="Nuclear morphology", fct = LL.4(fixed=c(NA,NA,15,NA)))

TET_LD_dr <- drm(Fold.Change ~ Concentration, data = TET, subset = TET$Endpoint=="Lipid accumulation", fct = LL.4())
TET_MD_dr <- drm(Fold.Change ~ Concentration, data = TET, subset = TET$Endpoint=="Mitochondrial dysfunction", fct = BC.4(fixed = c(2,NA,NA,NA)))
TET_OS_dr <- drm(Fold.Change ~ Concentration, data = TET, subset = TET$Endpoint=="Oxidative stress", fct = LL.4(fixed=c(NA,7,NA,NA)))
TET_NM_dr <- drm(Fold.Change ~ Concentration, data = TET, subset = TET$Endpoint=="Nuclear morphology", fct = LL.4(fixed=c(NA,NA,5,NA)))

LOM_LD_dr <- drm(Fold.Change ~ Concentration, data = LOM, subset = LOM$Endpoint=="Lipid accumulation", fct = LL.3())
LOM_MD_dr <- drm(Fold.Change ~ Concentration, data = LOM, subset = LOM$Endpoint=="Mitochondrial dysfunction", fct = LL.4())
LOM_OS_dr <- drm(Fold.Change ~ Concentration, data = LOM, subset = LOM$Endpoint=="Oxidative stress", fct = LL.4(fixed=c(NA,NA,NA,NA)))
LOM_NM_dr <- drm(Fold.Change ~ Concentration, data = LOM, subset = LOM$Endpoint=="Nuclear morphology", fct = LL.4(fixed=c(NA,NA,NA,NA)))

T09_LD_dr <- drm(Fold.Change ~ Concentration, data = T09, subset = T09$Endpoint=="Lipid accumulation", fct = LL.3())
T09_MD_dr <- drm(Fold.Change ~ Concentration, data = T09, subset = T09$Endpoint=="Mitochondrial dysfunction", fct = LL.3())
T09_OS_dr <- drm(Fold.Change ~ Concentration, data = T09, subset = T09$Endpoint=="Oxidative stress", fct = BC.5(fixed=c(NA,NA,NA,NA,NA)))
T09_NM_dr <- drm(Fold.Change ~ Concentration, data = T09, subset = T09$Endpoint=="Nuclear morphology", fct = LL.4(fixed=c(NA,NA,NA,NA)))

VAP_LD_dr <- drm(Fold.Change ~ Concentration, data = VAP, subset = VAP$Endpoint=="Lipid accumulation", fct = LL.4())
VAP_MD_dr <- drm(Fold.Change ~ Concentration, data = VAP, subset = VAP$Endpoint=="Mitochondrial dysfunction", fct = LL.4())
VAP_OS_dr <- drm(Fold.Change ~ Concentration, data = VAP, subset = VAP$Endpoint=="Oxidative stress", fct = LL.3())
VAP_NM_dr <- drm(Fold.Change ~ Concentration, data = VAP, subset = VAP$Endpoint=="Nuclear morphology", fct = LL.4(fixed=c(NA,NA,NA,NA)))

FIAU_LD_dr <- drm(Fold.Change ~ Concentration, data = FIAU, subset = FIAU$Endpoint=="Lipid accumulation", fct = LL.3())
FIAU_MD_dr <- drm(Fold.Change ~ Concentration, data = FIAU, subset = FIAU$Endpoint=="Mitochondrial dysfunction", fct = LL.4())
FIAU_OS_dr <- drm(Fold.Change ~ Concentration, data = FIAU, subset = FIAU$Endpoint=="Oxidative stress", fct = LL.4(fixed=c(NA,NA,NA,NA)))
FIAU_NM_dr <- drm(Fold.Change ~ Concentration, data = FIAU, subset = FIAU$Endpoint=="Nuclear morphology", fct = LL.4(fixed=c(NA,NA,NA,NA)))

ETO_LD_dr <- drm(Fold.Change ~ Concentration, data = ETO, subset = ETO$Endpoint=="Lipid accumulation", fct = LL.3())
ETO_MD_dr <- drm(Fold.Change ~ Concentration, data = ETO, subset = ETO$Endpoint=="Mitochondrial dysfunction", fct = LL.4())
ETO_OS_dr <- drm(Fold.Change ~ Concentration, data = ETO, subset = ETO$Endpoint=="Oxidative stress", fct = LL.4(fixed=c(NA,NA,NA,NA)))
ETO_NM_dr <- drm(Fold.Change ~ Concentration, data = ETO, subset = ETO$Endpoint=="Nuclear morphology", fct = LL.4(fixed=c(NA,NA,NA,NA)))

WY14643_LD_dr <- drm(Fold.Change ~ Concentration, data = WY14643, subset = WY14643$Endpoint=="Lipid accumulation", fct = LL.4())
WY14643_MD_dr <- drm(Fold.Change ~ Concentration, data = WY14643, subset = WY14643$Endpoint=="Mitochondrial dysfunction", fct = BC.5())
WY14643_OS_dr <- drm(Fold.Change ~ Concentration, data = WY14643, subset = WY14643$Endpoint=="Oxidative stress", fct = LL.4(fixed=c(NA,NA,NA,NA)))
WY14643_NM_dr <- drm(Fold.Change ~ Concentration, data = WY14643, subset = WY14643$Endpoint=="Nuclear morphology", fct = LL.4(fixed=c(NA,NA,15,NA)))

BNF_LD_dr <- drm(Fold.Change ~ Concentration, data = BNF, subset = BNF$Endpoint=="Lipid accumulation", fct = LL.4())
BNF_MD_dr <- drm(Fold.Change ~ Concentration, data = BNF, subset = BNF$Endpoint=="Mitochondrial dysfunction", fct = LL.3())
BNF_OS_dr <- drm(Fold.Change ~ Concentration, data = BNF, subset = BNF$Endpoint=="Oxidative stress", fct = LL.4(fixed=c(NA,NA,NA,NA)))
BNF_NM_dr <- drm(Fold.Change ~ Concentration, data = BNF, subset = BNF$Endpoint=="Nuclear morphology", fct = LL.4(fixed=c(NA,NA,NA,NA)))


#Calculating AIC####
OAPA_LD_AIC <- as.data.frame(mselect(OAPA_LD_dr, list(LL.3(), LL.4(), LL.5(), BC.4(), BC.5())))
OAPA_MD_AIC <- as.data.frame(mselect(OAPA_MD_dr, list(LL.3(), LL.4(), LL.5(), BC.4(), BC.5())))
OAPA_OS_AIC <- as.data.frame(mselect(OAPA_OS_dr, list(LL.3(), LL.4(), LL.5(), BC.4(), BC.5())))
OAPA_NM_AIC <- as.data.frame(mselect(OAPA_NM_dr, list(LL.3(), LL.4(), LL.5(), BC.4(), BC.5())))

OAPA_LD_AIC$Endpoint <- c('LD')
OAPA_MD_AIC$Endpoint <- c('MD')
OAPA_OS_AIC$Endpoint <- c('OS')
OAPA_NM_AIC$Endpoint <- c('NM')

OAPA_AIC <- rbind(OAPA_LD_AIC,OAPA_MD_AIC,OAPA_OS_AIC,OAPA_NM_AIC)

ROT_LD_AIC <- as.data.frame(mselect(ROT_LD_dr, list(LL.3(), LL.4(), LL.5(), BC.4(), BC.5())))
ROT_MD_AIC <- as.data.frame(mselect(ROT_MD_dr, list(LL.3(), LL.4(), LL.5(), BC.4(), BC.5())))
ROT_OS_AIC <- as.data.frame(mselect(ROT_OS_dr, list(LL.3(), LL.4(), LL.5(), BC.4(), BC.5())))
ROT_NM_AIC <- as.data.frame(mselect(ROT_NM_dr, list(LL.3(), LL.4(), LL.5(), BC.4(), BC.5())))

ROT_LD_AIC$Endpoint <- c('LD')
ROT_MD_AIC$Endpoint <- c('MD')
ROT_OS_AIC$Endpoint <- c('OS')
ROT_NM_AIC$Endpoint <- c('NM')

ROT_AIC <- rbind(ROT_LD_AIC,ROT_MD_AIC,ROT_OS_AIC,ROT_NM_AIC)

AMD_LD_AIC <- as.data.frame(mselect(AMD_LD_dr, list(LL.3(), LL.4(), LL.5(), BC.4(), BC.5())))
AMD_MD_AIC <- as.data.frame(mselect(AMD_MD_dr, list(LL.3(), LL.4(), LL.5(), BC.4(), BC.5())))
AMD_OS_AIC <- as.data.frame(mselect(AMD_OS_dr, list(LL.3(), LL.4(), LL.5(), BC.4(), BC.5())))
AMD_NM_AIC <- as.data.frame(mselect(AMD_NM_dr, list(LL.3(), LL.4(), LL.5(), BC.4(), BC.5())))

AMD_LD_AIC$Endpoint <- c('LD')
AMD_MD_AIC$Endpoint <- c('MD')
AMD_OS_AIC$Endpoint <- c('OS')
AMD_NM_AIC$Endpoint <- c('NM')

AMD_AIC <- rbind(AMD_LD_AIC,AMD_MD_AIC,AMD_OS_AIC,AMD_NM_AIC)

MEN_LD_AIC <- as.data.frame(mselect(MEN_LD_dr, list(LL.3(), LL.4(), LL.5(), BC.4(), BC.5())))
MEN_MD_AIC <- as.data.frame(mselect(MEN_MD_dr, list(LL.3(), LL.4(), LL.5(), BC.4(), BC.5())))
MEN_OS_AIC <- as.data.frame(mselect(MEN_OS_dr, list(LL.3(), LL.4(), LL.5(), BC.4(), BC.5())))
MEN_NM_AIC <- as.data.frame(mselect(MEN_NM_dr, list(LL.3(), LL.4(), LL.5(), BC.4(), BC.5())))

MEN_LD_AIC$Endpoint <- c('LD')
MEN_MD_AIC$Endpoint <- c('MD')
MEN_OS_AIC$Endpoint <- c('OS')
MEN_NM_AIC$Endpoint <- c('NM')

MEN_AIC <- rbind(MEN_LD_AIC,MEN_MD_AIC,MEN_OS_AIC,MEN_NM_AIC)

CAF_LD_AIC <- as.data.frame(mselect(CAF_LD_dr, list(LL.3(), LL.4(), LL.5(), BC.4(), BC.5())))
CAF_MD_AIC <- as.data.frame(mselect(CAF_MD_dr, list(LL.3(), LL.4(), LL.5(), BC.4(), BC.5())))
CAF_OS_AIC <- as.data.frame(mselect(CAF_OS_dr, list(LL.3(), LL.4(), LL.5(), BC.4(), BC.5())))
CAF_NM_AIC <- as.data.frame(mselect(CAF_NM_dr, list(LL.3(), LL.4(), LL.5(), BC.4(), BC.5())))

CAF_LD_AIC$Endpoint <- c('LD')
CAF_MD_AIC$Endpoint <- c('MD')
CAF_OS_AIC$Endpoint <- c('OS')
CAF_NM_AIC$Endpoint <- c('NM')

CAF_AIC <- rbind(CAF_LD_AIC,CAF_MD_AIC,CAF_OS_AIC,CAF_NM_AIC)

MET_LD_AIC <- as.data.frame(mselect(MET_LD_dr, list(LL.3(), LL.4(), LL.5(), BC.4(), BC.5())))
MET_MD_AIC <- as.data.frame(mselect(MET_MD_dr, list(LL.3(), LL.4(), LL.5(), BC.4(), BC.5())))
MET_OS_AIC <- as.data.frame(mselect(MET_OS_dr, list(LL.3(), LL.4(), LL.5(), BC.4(), BC.5())))
MET_NM_AIC <- as.data.frame(mselect(MET_NM_dr, list(LL.3(), LL.4(), LL.5(), BC.4(), BC.5())))

MET_LD_AIC$Endpoint <- c('LD')
MET_MD_AIC$Endpoint <- c('MD')
MET_OS_AIC$Endpoint <- c('OS')
MET_NM_AIC$Endpoint <- c('NM')

MET_AIC <- rbind(MET_LD_AIC,MET_MD_AIC,MET_OS_AIC,MET_NM_AIC)

TET_LD_AIC <- as.data.frame(mselect(TET_LD_dr, list(LL.3(), LL.4(), LL.5(), BC.4(), BC.5())))
TET_MD_AIC <- as.data.frame(mselect(TET_MD_dr, list(LL.3(), LL.4(), LL.5(), BC.4(), BC.5())))
TET_OS_AIC <- as.data.frame(mselect(TET_OS_dr, list(LL.3(), LL.4(), LL.5(), BC.4(), BC.5())))
TET_NM_AIC <- as.data.frame(mselect(TET_NM_dr, list(LL.3(), LL.4(), LL.5(), BC.4(), BC.5())))

TET_LD_AIC$Endpoint <- c('LD')
TET_MD_AIC$Endpoint <- c('MD')
TET_OS_AIC$Endpoint <- c('OS')
TET_NM_AIC$Endpoint <- c('NM')

TET_AIC <- rbind(TET_LD_AIC,TET_MD_AIC,TET_OS_AIC,TET_NM_AIC)

LOM_LD_AIC <- as.data.frame(mselect(LOM_LD_dr, list(LL.3(), LL.4(), LL.5(), BC.4(), BC.5())))
LOM_MD_AIC <- as.data.frame(mselect(LOM_MD_dr, list(LL.3(), LL.4(), LL.5(), BC.4(), BC.5())))
LOM_OS_AIC <- as.data.frame(mselect(LOM_OS_dr, list(LL.3(), LL.4(), LL.5(), BC.4(), BC.5())))
LOM_NM_AIC <- as.data.frame(mselect(LOM_NM_dr, list(LL.3(), LL.4(), LL.5(), BC.4(), BC.5())))

LOM_LD_AIC$Endpoint <- c('LD')
LOM_MD_AIC$Endpoint <- c('MD')
LOM_OS_AIC$Endpoint <- c('OS')
LOM_NM_AIC$Endpoint <- c('NM')

LOM_AIC <- rbind(LOM_LD_AIC,LOM_MD_AIC,LOM_OS_AIC,LOM_NM_AIC)

T09_LD_AIC <- as.data.frame(mselect(T09_LD_dr, list(LL.3(), LL.4(), LL.5(), BC.4(), BC.5())))
T09_MD_AIC <- as.data.frame(mselect(T09_MD_dr, list(LL.3(), LL.4(), LL.5(), BC.4(), BC.5())))
T09_OS_AIC <- as.data.frame(mselect(T09_OS_dr, list(LL.3(), LL.4(), LL.5(), BC.4(), BC.5())))
T09_NM_AIC <- as.data.frame(mselect(T09_NM_dr, list(LL.3(), LL.4(), LL.5(), BC.4(), BC.5())))

T09_LD_AIC$Endpoint <- c('LD')
T09_MD_AIC$Endpoint <- c('MD')
T09_OS_AIC$Endpoint <- c('OS')
T09_NM_AIC$Endpoint <- c('NM')

T09_AIC <- rbind(T09_LD_AIC,T09_MD_AIC,T09_OS_AIC,T09_NM_AIC)

VAP_LD_AIC <- as.data.frame(mselect(VAP_LD_dr, list(LL.3(), LL.4(), LL.5(), BC.4(), BC.5())))
VAP_MD_AIC <- as.data.frame(mselect(VAP_MD_dr, list(LL.3(), LL.4(), LL.5(), BC.4(), BC.5())))
VAP_OS_AIC <- as.data.frame(mselect(VAP_OS_dr, list(LL.3(), LL.4(), LL.5(), BC.4(), BC.5())))
VAP_NM_AIC <- as.data.frame(mselect(VAP_NM_dr, list(LL.3(), LL.4(), LL.5(), BC.4(), BC.5())))

VAP_LD_AIC$Endpoint <- c('LD')
VAP_MD_AIC$Endpoint <- c('MD')
VAP_OS_AIC$Endpoint <- c('OS')
VAP_NM_AIC$Endpoint <- c('NM')

VAP_AIC <- rbind(VAP_LD_AIC,VAP_MD_AIC,VAP_OS_AIC,VAP_NM_AIC)

FIAU_LD_AIC <- as.data.frame(mselect(FIAU_LD_dr, list(LL.3(), LL.4(), LL.5(), BC.4(), BC.5())))
FIAU_MD_AIC <- as.data.frame(mselect(FIAU_MD_dr, list(LL.3(), LL.4(), LL.5(), BC.4(), BC.5())))
FIAU_OS_AIC <- as.data.frame(mselect(FIAU_OS_dr, list(LL.3(), LL.4(), LL.5(), BC.4(), BC.5())))
FIAU_NM_AIC <- as.data.frame(mselect(FIAU_NM_dr, list(LL.3(), LL.4(), LL.5(), BC.4(), BC.5())))

FIAU_LD_AIC$Endpoint <- c('LD')
FIAU_MD_AIC$Endpoint <- c('MD')
FIAU_OS_AIC$Endpoint <- c('OS')
FIAU_NM_AIC$Endpoint <- c('NM')

FIAU_AIC <- rbind(FIAU_LD_AIC,FIAU_MD_AIC,FIAU_OS_AIC,FIAU_NM_AIC)

ETO_LD_AIC <- as.data.frame(mselect(ETO_LD_dr, list(LL.3(), LL.4(), LL.5(), BC.4(), BC.5())))
ETO_MD_AIC <- as.data.frame(mselect(ETO_MD_dr, list(LL.3(), LL.4(), LL.5(), BC.4(), BC.5())))
ETO_OS_AIC <- as.data.frame(mselect(ETO_OS_dr, list(LL.3(), LL.4(), LL.5(), BC.4(), BC.5())))
ETO_NM_AIC <- as.data.frame(mselect(ETO_NM_dr, list(LL.3(), LL.4(), LL.5(), BC.4(), BC.5())))

ETO_LD_AIC$Endpoint <- c('LD')
ETO_MD_AIC$Endpoint <- c('MD')
ETO_OS_AIC$Endpoint <- c('OS')
ETO_NM_AIC$Endpoint <- c('NM')

ETO_AIC <- rbind(ETO_LD_AIC,ETO_MD_AIC,ETO_OS_AIC,ETO_NM_AIC)

WY14643_LD_AIC <- as.data.frame(mselect(WY14643_LD_dr, list(LL.3(), LL.4(), LL.5(), BC.4(), BC.5())))
WY14643_MD_AIC <- as.data.frame(mselect(WY14643_MD_dr, list(LL.3(), LL.4(), LL.5(), BC.4(), BC.5())))
WY14643_OS_AIC <- as.data.frame(mselect(WY14643_OS_dr, list(LL.3(), LL.4(), LL.5(), BC.4(), BC.5())))
WY14643_NM_AIC <- as.data.frame(mselect(WY14643_NM_dr, list(LL.3(), LL.4(), LL.5(), BC.4(), BC.5())))

WY14643_LD_AIC$Endpoint <- c('LD')
WY14643_MD_AIC$Endpoint <- c('MD')
WY14643_OS_AIC$Endpoint <- c('OS')
WY14643_NM_AIC$Endpoint <- c('NM')

WY14643_AIC <- rbind(WY14643_LD_AIC,WY14643_MD_AIC,WY14643_OS_AIC,WY14643_NM_AIC)

BNF_LD_AIC <- as.data.frame(mselect(BNF_LD_dr, list(LL.3(), LL.4(), LL.5(), BC.4(), BC.5())))
BNF_MD_AIC <- as.data.frame(mselect(BNF_MD_dr, list(LL.3(), LL.4(), LL.5(), BC.4(), BC.5())))
BNF_OS_AIC <- as.data.frame(mselect(BNF_OS_dr, list(LL.3(), LL.4(), LL.5(), BC.4(), BC.5())))
BNF_NM_AIC <- as.data.frame(mselect(BNF_NM_dr, list(LL.3(), LL.4(), LL.5(), BC.4(), BC.5())))

BNF_LD_AIC$Endpoint <- c('LD')
BNF_MD_AIC$Endpoint <- c('MD')
BNF_OS_AIC$Endpoint <- c('OS')
BNF_NM_AIC$Endpoint <- c('NM')

BNF_AIC <- rbind(BNF_LD_AIC,BNF_MD_AIC,BNF_OS_AIC,BNF_NM_AIC)


#Assessing the model of fit using lack of fit test####

LOF_1_LD <- modelFit(OAPA_LD_dr)
LOF_1_MD <- modelFit(OAPA_MD_dr)
LOF_1_OS <- modelFit(OAPA_OS_dr)
LOF_1_NM <- modelFit(OAPA_NM_dr)
LOF_OAPA <- bind_rows(LOF_1_LD,LOF_1_MD,LOF_1_OS,LOF_1_NM)
LOF_OAPA$Chemical <- c("OAPA")

LOF_2_LD <- modelFit(ROT_LD_dr)
LOF_2_MD <- modelFit(ROT_MD_dr)
LOF_2_OS <- modelFit(ROT_OS_dr)
LOF_2_NM <- modelFit(ROT_NM_dr)
LOF_ROT <- bind_rows(LOF_2_LD,LOF_2_MD,LOF_2_OS,LOF_2_NM)
LOF_ROT$Chemical <- c("ROT")

LOF_3_LD <- modelFit(AMD_LD_dr)
LOF_3_MD <- modelFit(AMD_MD_dr)
LOF_3_OS <- modelFit(AMD_OS_dr)
LOF_3_NM <- modelFit(AMD_NM_dr)
LOF_AMD <- bind_rows(LOF_3_LD,LOF_3_MD,LOF_3_OS,LOF_3_NM)
LOF_AMD$Chemical <- c("AMD")

LOF_4_LD <- modelFit(MEN_LD_dr)
LOF_4_MD <- modelFit(MEN_MD_dr)
LOF_4_OS <- modelFit(MEN_OS_dr)
LOF_4_NM <- modelFit(MEN_NM_dr)
LOF_MEN <- bind_rows(LOF_4_LD,LOF_4_MD,LOF_4_OS,LOF_4_NM)
LOF_MEN$Chemical <- c("MEN")

LOF_5_LD <- modelFit(CAF_LD_dr)
LOF_5_MD <- modelFit(CAF_MD_dr)
LOF_5_OS <- modelFit(CAF_OS_dr)
LOF_5_NM <- modelFit(CAF_NM_dr)
LOF_CAF <- bind_rows(LOF_5_LD,LOF_5_MD,LOF_5_OS,LOF_5_NM)
LOF_CAF$Chemical <- c("CAF")

LOF_6_LD <- modelFit(MET_LD_dr)
LOF_6_MD <- modelFit(MET_MD_dr)
LOF_6_OS <- modelFit(MET_OS_dr)
LOF_6_NM <- modelFit(MET_NM_dr)
LOF_MET <- bind_rows(LOF_6_LD,LOF_6_MD,LOF_6_OS,LOF_6_NM)
LOF_MET$Chemical <- c("MET")

LOF_7_LD <- modelFit(TET_LD_dr)
LOF_7_MD <- modelFit(TET_MD_dr)
LOF_7_OS <- modelFit(TET_OS_dr)
LOF_7_NM <- modelFit(TET_NM_dr)
LOF_TET <- bind_rows(LOF_7_LD,LOF_7_MD,LOF_7_OS,LOF_7_NM)
LOF_TET$Chemical <- c("TET")

LOF_8_LD <- modelFit(LOM_LD_dr)
LOF_8_MD <- modelFit(LOM_MD_dr)
LOF_8_OS <- modelFit(LOM_OS_dr)
LOF_8_NM <- modelFit(LOM_NM_dr)
LOF_LOM <- bind_rows(LOF_8_LD,LOF_8_MD,LOF_8_OS,LOF_8_NM)
LOF_LOM$Chemical <- c("LOM")

LOF_9_LD <- modelFit(T09_LD_dr)
LOF_9_MD <- modelFit(T09_MD_dr)
LOF_9_OS <- modelFit(T09_OS_dr)
LOF_9_NM <- modelFit(T09_NM_dr)
LOF_T09 <- bind_rows(LOF_9_LD,LOF_9_MD,LOF_9_OS,LOF_9_NM)
LOF_T09$Chemical <- c("T09")

LOF_10_LD <- modelFit(VAP_LD_dr)
LOF_10_MD <- modelFit(VAP_MD_dr)
LOF_10_OS <- modelFit(VAP_OS_dr)
LOF_10_NM <- modelFit(VAP_NM_dr)
LOF_VAP <- bind_rows(LOF_10_LD,LOF_10_MD,LOF_10_OS,LOF_10_NM)
LOF_VAP$Chemical <- c("VAP")

LOF_11_LD <- modelFit(FIAU_LD_dr)
LOF_11_MD <- modelFit(FIAU_MD_dr)
LOF_11_OS <- modelFit(FIAU_OS_dr)
LOF_11_NM <- modelFit(FIAU_NM_dr)
LOF_FIAU <- bind_rows(LOF_11_LD,LOF_11_MD,LOF_11_OS,LOF_11_NM)
LOF_FIAU$Chemical <- c("FIAU")

LOF_12_LD <- modelFit(ETO_LD_dr)
LOF_12_MD <- modelFit(ETO_MD_dr)
LOF_12_OS <- modelFit(ETO_OS_dr)
LOF_12_NM <- modelFit(ETO_NM_dr)
LOF_ETO <- bind_rows(LOF_12_LD,LOF_12_MD,LOF_12_OS,LOF_12_NM)
LOF_ETO$Chemical <- c("ETO")

LOF_13_LD <- modelFit(WY14643_LD_dr)
LOF_13_MD <- modelFit(WY14643_MD_dr)
LOF_13_OS <- modelFit(WY14643_OS_dr)
LOF_13_NM <- modelFit(WY14643_NM_dr)
LOF_WY14643 <- bind_rows(LOF_13_LD,LOF_13_MD,LOF_13_OS,LOF_13_NM)
LOF_WY14643$Chemical <- c("WY14643")

LOF_14_LD <- modelFit(BNF_LD_dr)
LOF_14_MD <- modelFit(BNF_MD_dr)
LOF_14_OS <- modelFit(BNF_OS_dr)
LOF_14_NM <- modelFit(BNF_NM_dr)
LOF_BNF <- bind_rows(LOF_14_LD,LOF_14_MD,LOF_14_OS,LOF_14_NM)
LOF_BNF$Chemical <- c("BNF")

LOF_all <- bind_rows(LOF_OAPA,LOF_ROT,LOF_AMD,LOF_MEN,LOF_CAF,LOF_MET,LOF_TET,LOF_LOM,LOF_T09,LOF_VAP,LOF_FIAU,LOF_ETO,LOF_WY14643,LOF_BNF)

#Use ggplot to plot dose-response curves####
#New dose levels as support for the line

exp_OAPA_LD <- expand.grid(conc=exp(seq(log(6.25), log(1000), length=24)))
exp_OAPA_MD <- expand.grid(conc=exp(seq(log(6.25), log(1000), length=24)))
exp_OAPA_OS <- expand.grid(conc=exp(seq(log(6.25), log(1000), length=24)))
exp_OAPA_NM <- expand.grid(conc=exp(seq(log(6.25), log(1000), length=24)))

exp_ROT_LD <- expand.grid(conc=exp(seq(log(0.125), log(20), length=32)))
exp_ROT_MD <- expand.grid(conc=exp(seq(log(0.125), log(20), length=24)))
exp_ROT_OS <- expand.grid(conc=exp(seq(log(0.125), log(20), length=36)))
exp_ROT_NM <- expand.grid(conc=exp(seq(log(0.125), log(20), length=32)))

exp_AMD_LD <- expand.grid(conc=exp(seq(log(0.3), log(50), length=24)))
exp_AMD_MD <- expand.grid(conc=exp(seq(log(0.3), log(50), length=24)))
exp_AMD_OS <- expand.grid(conc=exp(seq(log(0.3), log(50), length=24)))
exp_AMD_NM <- expand.grid(conc=exp(seq(log(0.3), log(50), length=24)))

exp_MEN_LD <- expand.grid(conc=exp(seq(log(0.8), log(50), length=21)))
exp_MEN_MD <- expand.grid(conc=exp(seq(log(0.8), log(50), length=21)))
exp_MEN_OS <- expand.grid(conc=exp(seq(log(0.8), log(50), length=21)))
exp_MEN_NM <- expand.grid(conc=exp(seq(log(0.8), log(50), length=21)))

exp_CAF_LD <- expand.grid(conc=exp(seq(log(0.3), log(5000), length=24)))
exp_CAF_MD <- expand.grid(conc=exp(seq(log(0.3), log(5000), length=24)))
exp_CAF_OS <- expand.grid(conc=exp(seq(log(0.3), log(5000), length=24)))
exp_CAF_NM <- expand.grid(conc=exp(seq(log(0.3), log(5000), length=24)))

exp_MET_LD <- expand.grid(conc=exp(seq(log(3), log(50000), length=24)))
exp_MET_MD <- expand.grid(conc=exp(seq(log(3), log(50000), length=24)))
exp_MET_OS <- expand.grid(conc=exp(seq(log(3), log(50000), length=24)))
exp_MET_NM <- expand.grid(conc=exp(seq(log(3), log(50000), length=24)))

exp_TET_LD <- expand.grid(conc=exp(seq(log(1.9), log(250), length=24)))
exp_TET_MD <- expand.grid(conc=exp(seq(log(1.9), log(250), length=24)))
exp_TET_OS <- expand.grid(conc=exp(seq(log(1.9), log(250), length=24)))
exp_TET_NM <- expand.grid(conc=exp(seq(log(1.9), log(250), length=24)))

exp_LOM_LD <- expand.grid(conc=exp(seq(log(0.09), log(12), length=24)))
exp_LOM_MD <- expand.grid(conc=exp(seq(log(0.09), log(12), length=24)))
exp_LOM_OS <- expand.grid(conc=exp(seq(log(0.09), log(12), length=24)))
exp_LOM_NM <- expand.grid(conc=exp(seq(log(0.09), log(12), length=24)))

exp_T09_LD <- expand.grid(conc=exp(seq(log(0.3), log(40), length=24)))
exp_T09_MD <- expand.grid(conc=exp(seq(log(0.3), log(40), length=24)))
exp_T09_OS <- expand.grid(conc=exp(seq(log(0.3), log(40), length=24)))
exp_T09_NM <- expand.grid(conc=exp(seq(log(0.3), log(40), length=24)))

exp_VAP_LD <- expand.grid(conc=exp(seq(log(93.75), log(12000), length=24)))
exp_VAP_MD <- expand.grid(conc=exp(seq(log(93.75), log(12000), length=24)))
exp_VAP_OS <- expand.grid(conc=exp(seq(log(93.75), log(12000), length=24)))
exp_VAP_NM <- expand.grid(conc=exp(seq(log(93.75), log(12000), length=24)))        

exp_FIAU_LD <- expand.grid(conc=exp(seq(log(0.75), log(100), length=24)))
exp_FIAU_MD <- expand.grid(conc=exp(seq(log(0.75), log(100), length=24)))
exp_FIAU_OS <- expand.grid(conc=exp(seq(log(0.75), log(100), length=24)))
exp_FIAU_NM <- expand.grid(conc=exp(seq(log(0.75), log(100), length=24)))

exp_ETO_LD <- expand.grid(conc=exp(seq(log(1.1375), log(145), length=24)))
exp_ETO_MD <- expand.grid(conc=exp(seq(log(1.1375), log(145), length=24)))
exp_ETO_OS <- expand.grid(conc=exp(seq(log(1.1375), log(145), length=24)))
exp_ETO_NM <- expand.grid(conc=exp(seq(log(1.1375), log(145), length=24)))

exp_WY14643_LD <- expand.grid(conc=exp(seq(log(4.6875), log(600), length=24)))
exp_WY14643_MD <- expand.grid(conc=exp(seq(log(4.6875), log(600), length=24)))
exp_WY14643_OS <- expand.grid(conc=exp(seq(log(4.6875), log(600), length=24)))
exp_WY14643_NM <- expand.grid(conc=exp(seq(log(4.6875), log(600), length=24)))

exp_BNF_LD <- expand.grid(conc=exp(seq(log(0.04), log(5), length=24)))
exp_BNF_MD <- expand.grid(conc=exp(seq(log(0.04), log(5), length=24)))
exp_BNF_OS <- expand.grid(conc=exp(seq(log(0.04), log(5), length=24)))
exp_BNF_NM <- expand.grid(conc=exp(seq(log(0.04), log(5), length=24)))


#Predictions and confidence intervals####

pm_1_LD <- predict(OAPA_LD_dr, newdata=exp_OAPA_LD, interval="confidence")
pm_1_MD <- predict(OAPA_MD_dr, newdata=exp_OAPA_MD, interval="confidence")
pm_1_OS <- predict(OAPA_OS_dr, newdata=exp_OAPA_OS, interval="confidence")
pm_1_NM <- predict(OAPA_NM_dr, newdata=exp_OAPA_NM, interval="confidence")

pm_2_LD <- predict(ROT_LD_dr, newdata=exp_ROT_LD, interval="confidence")
pm_2_MD <- predict(ROT_MD_dr, newdata=exp_ROT_MD, interval="confidence")
pm_2_OS <- predict(ROT_OS_dr, newdata=exp_ROT_OS, interval="confidence")
pm_2_NM <- predict(ROT_NM_dr, newdata=exp_ROT_NM, interval="confidence")

pm_3_LD <- predict(AMD_LD_dr, newdata=exp_AMD_LD, interval="confidence")
pm_3_MD <- predict(AMD_MD_dr, newdata=exp_AMD_MD, interval="confidence")
pm_3_OS <- predict(AMD_OS_dr, newdata=exp_AMD_OS, interval="confidence")
pm_3_NM <- predict(AMD_NM_dr, newdata=exp_AMD_NM, interval="confidence")

pm_4_LD <- predict(MEN_LD_dr, newdata=exp_MEN_LD, interval="confidence")
pm_4_MD <- predict(MEN_MD_dr, newdata=exp_MEN_MD, interval="confidence")
pm_4_OS <- predict(MEN_OS_dr, newdata=exp_MEN_OS, interval="confidence")
pm_4_NM <- predict(MEN_NM_dr, newdata=exp_MEN_NM, interval="confidence")

pm_5_LD <- predict(CAF_LD_dr, newdata=exp_CAF_LD, interval="confidence")
pm_5_MD <- predict(CAF_MD_dr, newdata=exp_CAF_MD, interval="confidence")
pm_5_OS <- predict(CAF_OS_dr, newdata=exp_CAF_OS, interval="confidence")
pm_5_NM <- predict(CAF_NM_dr, newdata=exp_CAF_NM, interval="confidence")

pm_6_LD <- predict(MET_LD_dr, newdata=exp_MET_LD, interval="confidence")
pm_6_MD <- predict(MET_MD_dr, newdata=exp_MET_MD, interval="confidence")
pm_6_OS <- predict(MET_OS_dr, newdata=exp_MET_OS, interval="confidence")
pm_6_NM <- predict(MET_NM_dr, newdata=exp_MET_NM, interval="confidence")

pm_7_LD <- predict(TET_LD_dr, newdata=exp_TET_LD, interval="confidence")
pm_7_MD <- predict(TET_MD_dr, newdata=exp_TET_MD, interval="confidence")
pm_7_OS <- predict(TET_OS_dr, newdata=exp_TET_OS, interval="confidence")
pm_7_NM <- predict(TET_NM_dr, newdata=exp_TET_NM, interval="confidence")

pm_8_LD <- predict(LOM_LD_dr, newdata=exp_LOM_LD, interval="confidence")
pm_8_MD <- predict(LOM_MD_dr, newdata=exp_LOM_MD, interval="confidence")
pm_8_OS <- predict(LOM_OS_dr, newdata=exp_LOM_OS, interval="confidence")
pm_8_NM <- predict(LOM_NM_dr, newdata=exp_LOM_NM, interval="confidence")

pm_9_LD <- predict(T09_LD_dr, newdata=exp_T09_LD, interval="confidence")
pm_9_MD <- predict(T09_MD_dr, newdata=exp_T09_MD, interval="confidence")
pm_9_OS <- predict(T09_OS_dr, newdata=exp_T09_OS, interval="confidence")
pm_9_NM <- predict(T09_NM_dr, newdata=exp_T09_NM, interval="confidence")

pm_10_LD <- predict(VAP_LD_dr, newdata=exp_VAP_LD, interval="confidence")
pm_10_MD <- predict(VAP_MD_dr, newdata=exp_VAP_MD, interval="confidence")
pm_10_OS <- predict(VAP_OS_dr, newdata=exp_VAP_OS, interval="confidence")
pm_10_NM <- predict(VAP_NM_dr, newdata=exp_VAP_NM, interval="confidence")

pm_11_LD <- predict(FIAU_LD_dr, newdata=exp_FIAU_LD, interval="confidence")
pm_11_MD <- predict(FIAU_MD_dr, newdata=exp_FIAU_MD, interval="confidence")
pm_11_OS <- predict(FIAU_OS_dr, newdata=exp_FIAU_OS, interval="confidence")
pm_11_NM <- predict(FIAU_NM_dr, newdata=exp_FIAU_NM, interval="confidence")

pm_12_LD <- predict(ETO_LD_dr, newdata=exp_ETO_LD, interval="confidence")
pm_12_MD <- predict(ETO_MD_dr, newdata=exp_ETO_MD, interval="confidence")
pm_12_OS <- predict(ETO_OS_dr, newdata=exp_ETO_OS, interval="confidence")
pm_12_NM <- predict(ETO_NM_dr, newdata=exp_ETO_NM, interval="confidence")

pm_13_LD <- predict(WY14643_LD_dr, newdata=exp_WY14643_LD, interval="confidence")
pm_13_MD <- predict(WY14643_MD_dr, newdata=exp_WY14643_MD, interval="confidence")
pm_13_OS <- predict(WY14643_OS_dr, newdata=exp_WY14643_OS, interval="confidence")
pm_13_NM <- predict(WY14643_NM_dr, newdata=exp_WY14643_NM, interval="confidence")

pm_14_LD <- predict(BNF_LD_dr, newdata=exp_BNF_LD, interval="confidence")
pm_14_MD <- predict(BNF_MD_dr, newdata=exp_BNF_MD, interval="confidence")
pm_14_OS <- predict(BNF_OS_dr, newdata=exp_BNF_OS, interval="confidence")
pm_14_NM <- predict(BNF_NM_dr, newdata=exp_BNF_NM, interval="confidence")


#New data with predictions####

exp_OAPA_LD$p <- pm_1_LD[,1]
exp_OAPA_LD$pmin <- pm_1_LD[,2]
exp_OAPA_LD$pmax <- pm_1_LD[,3]

exp_OAPA_MD$p <- pm_1_MD[,1]
exp_OAPA_MD$pmin <- pm_1_MD[,2]
exp_OAPA_MD$pmax <- pm_1_MD[,3]

exp_OAPA_OS$p <- pm_1_OS[,1]
exp_OAPA_OS$pmin <- pm_1_OS[,2]
exp_OAPA_OS$pmax <- pm_1_OS[,3]

exp_OAPA_NM$p <- pm_1_NM[,1]
exp_OAPA_NM$pmin <- pm_1_NM[,2]
exp_OAPA_NM$pmax <- pm_1_NM[,3]

exp_ROT_LD$p <- pm_2_LD[,1]
exp_ROT_LD$pmin <- pm_2_LD[,2]
exp_ROT_LD$pmax <- pm_2_LD[,3]

exp_ROT_MD$p <- pm_2_MD[,1]
exp_ROT_MD$pmin <- pm_2_MD[,2]
exp_ROT_MD$pmax <- pm_2_MD[,3]

exp_ROT_OS$p <- pm_2_OS[,1]
exp_ROT_OS$pmin <- pm_2_OS[,2]
exp_ROT_OS$pmax <- pm_2_OS[,3]

exp_ROT_NM$p <- pm_2_NM[,1]
exp_ROT_NM$pmin <- pm_2_NM[,2]
exp_ROT_NM$pmax <- pm_2_NM[,3]

exp_AMD_LD$p <- pm_3_LD[,1]
exp_AMD_LD$pmin <- pm_3_LD[,2]
exp_AMD_LD$pmax <- pm_3_LD[,3]

exp_AMD_MD$p <- pm_3_MD[,1]
exp_AMD_MD$pmin <- pm_3_MD[,2]
exp_AMD_MD$pmax <- pm_3_MD[,3]

exp_AMD_OS$p <- pm_3_OS[,1]
exp_AMD_OS$pmin <- pm_3_OS[,2]
exp_AMD_OS$pmax <- pm_3_OS[,3]

exp_AMD_NM$p <- pm_3_NM[,1]
exp_AMD_NM$pmin <- pm_3_NM[,2]
exp_AMD_NM$pmax <- pm_3_NM[,3]

exp_MEN_LD$p <- pm_4_LD[,1]
exp_MEN_LD$pmin <- pm_4_LD[,2]
exp_MEN_LD$pmax <- pm_4_LD[,3]

exp_MEN_MD$p <- pm_4_MD[,1]
exp_MEN_MD$pmin <- pm_4_MD[,2]
exp_MEN_MD$pmax <- pm_4_MD[,3]

exp_MEN_OS$p <- pm_4_OS[,1]
exp_MEN_OS$pmin <- pm_4_OS[,2]
exp_MEN_OS$pmax <- pm_4_OS[,3]

exp_MEN_NM$p <- pm_4_NM[,1]
exp_MEN_NM$pmin <- pm_4_NM[,2]
exp_MEN_NM$pmax <- pm_4_NM[,3]

exp_CAF_LD$p <- pm_5_LD[,1]
exp_CAF_LD$pmin <- pm_5_LD[,2]
exp_CAF_LD$pmax <- pm_5_LD[,3]

exp_CAF_MD$p <- pm_5_MD[,1]
exp_CAF_MD$pmin <- pm_5_MD[,2]
exp_CAF_MD$pmax <- pm_5_MD[,3]

exp_CAF_OS$p <- pm_5_OS[,1]
exp_CAF_OS$pmin <- pm_5_OS[,2]
exp_CAF_OS$pmax <- pm_5_OS[,3]

exp_CAF_NM$p <- pm_5_NM[,1]
exp_CAF_NM$pmin <- pm_5_NM[,2]
exp_CAF_NM$pmax <- pm_5_NM[,3]

exp_MET_LD$p <- pm_6_LD[,1]
exp_MET_LD$pmin <- pm_6_LD[,2]
exp_MET_LD$pmax <- pm_6_LD[,3]

exp_MET_MD$p <- pm_6_MD[,1]
exp_MET_MD$pmin <- pm_6_MD[,2]
exp_MET_MD$pmax <- pm_6_MD[,3]

exp_MET_OS$p <- pm_6_OS[,1]
exp_MET_OS$pmin <- pm_6_OS[,2]
exp_MET_OS$pmax <- pm_6_OS[,3]

exp_MET_NM$p <- pm_6_NM[,1]
exp_MET_NM$pmin <- pm_6_NM[,2]
exp_MET_NM$pmax <- pm_6_NM[,3]

exp_TET_LD$p <- pm_7_LD[,1]
exp_TET_LD$pmin <- pm_7_LD[,2]
exp_TET_LD$pmax <- pm_7_LD[,3]

exp_TET_MD$p <- pm_7_MD[,1]
exp_TET_MD$pmin <- pm_7_MD[,2]
exp_TET_MD$pmax <- pm_7_MD[,3]

exp_TET_OS$p <- pm_7_OS[,1]
exp_TET_OS$pmin <- pm_7_OS[,2]
exp_TET_OS$pmax <- pm_7_OS[,3]

exp_TET_NM$p <- pm_7_NM[,1]
exp_TET_NM$pmin <- pm_7_NM[,2]
exp_TET_NM$pmax <- pm_7_NM[,3]

exp_LOM_LD$p <- pm_8_LD[,1]
exp_LOM_LD$pmin <- pm_8_LD[,2]
exp_LOM_LD$pmax <- pm_8_LD[,3]

exp_LOM_MD$p <- pm_8_MD[,1]
exp_LOM_MD$pmin <- pm_8_MD[,2]
exp_LOM_MD$pmax <- pm_8_MD[,3]

exp_LOM_OS$p <- pm_8_OS[,1]
exp_LOM_OS$pmin <- pm_8_OS[,2]
exp_LOM_OS$pmax <- pm_8_OS[,3]

exp_LOM_NM$p <- pm_8_NM[,1]
exp_LOM_NM$pmin <- pm_8_NM[,2]
exp_LOM_NM$pmax <- pm_8_NM[,3]

exp_T09_LD$p <- pm_9_LD[,1]
exp_T09_LD$pmin <- pm_9_LD[,2]
exp_T09_LD$pmax <- pm_9_LD[,3]

exp_T09_MD$p <- pm_9_MD[,1]
exp_T09_MD$pmin <- pm_9_MD[,2]
exp_T09_MD$pmax <- pm_9_MD[,3]

exp_T09_OS$p <- pm_9_OS[,1]
exp_T09_OS$pmin <- pm_9_OS[,2]
exp_T09_OS$pmax <- pm_9_OS[,3]

exp_T09_NM$p <- pm_9_NM[,1]
exp_T09_NM$pmin <- pm_9_NM[,2]
exp_T09_NM$pmax <- pm_9_NM[,3]

exp_VAP_LD$p <- pm_10_LD[,1]
exp_VAP_LD$pmin <- pm_10_LD[,2]
exp_VAP_LD$pmax <- pm_10_LD[,3]

exp_VAP_MD$p <- pm_10_MD[,1]
exp_VAP_MD$pmin <- pm_10_MD[,2]
exp_VAP_MD$pmax <- pm_10_MD[,3]

exp_VAP_OS$p <- pm_10_OS[,1]
exp_VAP_OS$pmin <- pm_10_OS[,2]
exp_VAP_OS$pmax <- pm_10_OS[,3]

exp_VAP_NM$p <- pm_10_NM[,1]
exp_VAP_NM$pmin <- pm_10_NM[,2]
exp_VAP_NM$pmax <- pm_10_NM[,3]

exp_FIAU_LD$p <- pm_11_LD[,1]
exp_FIAU_LD$pmin <- pm_11_LD[,2]
exp_FIAU_LD$pmax <- pm_11_LD[,3]

exp_FIAU_MD$p <- pm_11_MD[,1]
exp_FIAU_MD$pmin <- pm_11_MD[,2]
exp_FIAU_MD$pmax <- pm_11_MD[,3]

exp_FIAU_OS$p <- pm_11_OS[,1]
exp_FIAU_OS$pmin <- pm_11_OS[,2]
exp_FIAU_OS$pmax <- pm_11_OS[,3]

exp_FIAU_NM$p <- pm_11_NM[,1]
exp_FIAU_NM$pmin <- pm_11_NM[,2]
exp_FIAU_NM$pmax <- pm_11_NM[,3]

exp_ETO_LD$p <- pm_12_LD[,1]
exp_ETO_LD$pmin <- pm_12_LD[,2]
exp_ETO_LD$pmax <- pm_12_LD[,3]

exp_ETO_MD$p <- pm_12_MD[,1]
exp_ETO_MD$pmin <- pm_12_MD[,2]
exp_ETO_MD$pmax <- pm_12_MD[,3]

exp_ETO_OS$p <- pm_12_OS[,1]
exp_ETO_OS$pmin <- pm_12_OS[,2]
exp_ETO_OS$pmax <- pm_12_OS[,3]

exp_ETO_NM$p <- pm_12_NM[,1]
exp_ETO_NM$pmin <- pm_12_NM[,2]
exp_ETO_NM$pmax <- pm_12_NM[,3]

exp_WY14643_LD$p <- pm_13_LD[,1]
exp_WY14643_LD$pmin <- pm_13_LD[,2]
exp_WY14643_LD$pmax <- pm_13_LD[,3]

exp_WY14643_MD$p <- pm_13_MD[,1]
exp_WY14643_MD$pmin <- pm_13_MD[,2]
exp_WY14643_MD$pmax <- pm_13_MD[,3]

exp_WY14643_OS$p <- pm_13_OS[,1]
exp_WY14643_OS$pmin <- pm_13_OS[,2]
exp_WY14643_OS$pmax <- pm_13_OS[,3]

exp_WY14643_NM$p <- pm_13_NM[,1]
exp_WY14643_NM$pmin <- pm_13_NM[,2]
exp_WY14643_NM$pmax <- pm_13_NM[,3]

exp_BNF_LD$p <- pm_14_LD[,1]
exp_BNF_LD$pmin <- pm_14_LD[,2]
exp_BNF_LD$pmax <- pm_14_LD[,3]

exp_BNF_MD$p <- pm_14_MD[,1]
exp_BNF_MD$pmin <- pm_14_MD[,2]
exp_BNF_MD$pmax <- pm_14_MD[,3]

exp_BNF_OS$p <- pm_14_OS[,1]
exp_BNF_OS$pmin <- pm_14_OS[,2]
exp_BNF_OS$pmax <- pm_14_OS[,3]

exp_BNF_NM$p <- pm_14_NM[,1]
exp_BNF_NM$pmin <- pm_14_NM[,2]
exp_BNF_NM$pmax <- pm_14_NM[,3]


exp_comp <- bind_rows(exp_OAPA_LD, exp_OAPA_MD, exp_OAPA_OS, exp_OAPA_NM,
                      exp_ROT_LD, exp_ROT_MD, exp_ROT_OS, exp_ROT_NM,
                      exp_AMD_LD, exp_AMD_MD, exp_AMD_OS, exp_AMD_NM,
                      exp_MEN_LD, exp_MEN_MD, exp_MEN_OS, exp_MEN_NM,
                      exp_CAF_LD, exp_CAF_MD, exp_CAF_OS, exp_CAF_NM,
                      exp_MET_LD, exp_MET_MD, exp_MET_OS, exp_MET_NM, 
                      exp_TET_LD, exp_TET_MD, exp_TET_OS, exp_TET_NM)


exp_comp2 <- bind_rows(exp_LOM_LD, exp_LOM_MD, exp_LOM_OS, exp_LOM_NM,
                       exp_T09_LD, exp_T09_MD, exp_T09_OS, exp_T09_NM,
                       exp_VAP_LD, exp_VAP_MD, exp_VAP_OS, exp_VAP_NM,
                       exp_FIAU_LD, exp_FIAU_MD, exp_FIAU_OS, exp_FIAU_NM,
                       exp_ETO_LD, exp_ETO_MD, exp_ETO_OS, exp_ETO_NM,
                       exp_WY14643_LD, exp_WY14643_MD, exp_WY14643_OS, exp_WY14643_NM,
                       exp_BNF_LD, exp_BNF_MD, exp_BNF_OS, exp_BNF_NM)


chem_comp <- bind_cols(chem, exp_comp)
chem_comp2 <- bind_cols(chem2, exp_comp2)

chem_comp$Endpoint <- factor(chem_comp$Endpoint, 
                             levels = c("Lipid accumulation", "Mitochondrial dysfunction", "Oxidative stress", "Nuclear morphology"))
chem_comp_sd <- select(chem_comp, Chemical, Endpoint, sd3.n, sd3.p)

chem_comp2$Endpoint <- factor(chem_comp2$Endpoint, 
                             levels = c("Lipid accumulation", "Mitochondrial dysfunction", "Oxidative stress", "Nuclear morphology"))
chem_comp2_sd <- select(chem_comp2, Chemical, Endpoint, sd3.n, sd3.p)


chem_comp$Chemical <- factor(chem_comp$Chemical, levels = c('Oleic acid/palmitic acid','Rotenone',
                                                            'Amiodarone','Menadione','Caffeine',
                                                            'METformin','TETracycline'))


chem_comp2$Chemical <- factor(chem_comp2$Chemical, levels = c('Lomitapide','Valproic acid',
                                                            'Etomoxir','Fialuridine','T0901317',
                                                            'WY14643','Beta-naphthoflavone'))


#Plot facet grid####

dr <- ggplot(chem_comp, aes(x=Concentration, y=Fold.Change)) + 
  geom_point() + 
  geom_hline(aes(yintercept=chem_comp_sd$sd3.n), chem_comp_sd, linetype="dashed", color ="red") +
  geom_hline(aes(yintercept=chem_comp_sd$sd3.p), chem_comp_sd, linetype="dashed", color ="red") +
  geom_hline(yintercept = 1, linetype = "dashed") + 
  geom_ribbon(data = chem_comp, aes(x=conc, y=p, ymin =pmin, ymax=pmax), alpha = 0.2) +
  geom_line(data=chem_comp, aes(x=conc, y=p)) +
  scale_x_log10() +
  labs(x=expression(paste("Concentration ("*mu*"M)")), y="Fold change") +
  theme_bw() +
  theme(panel.grid = element_line(),
        strip.text = element_text(size = 15),
        axis.text = element_text(size = 15, face="bold"),
        axis.title = element_text(size=21),
        strip.background = element_rect(fill=c('gray')),
        text = element_text(family = 'sans'))
dr + 
  facet_grid(vars(Endpoint), vars(Chemical), scales="free") 

dr <- ggplot(chem_comp2, aes(x=Concentration, y=Fold.Change)) + 
  geom_point() + 
  geom_hline(aes(yintercept=chem_comp2_sd$sd3.n), chem_comp2_sd, linetype="dashed", color ="red") +
  geom_hline(aes(yintercept=chem_comp2_sd$sd3.p), chem_comp2_sd, linetype="dashed", color ="red") +
  geom_hline(yintercept = 1, linetype = "dashed") +
  geom_ribbon(data = chem_comp2, aes(x=conc, y=p, ymin =pmin, ymax=pmax), alpha = 0.2) +
  geom_line(data=chem_comp2, aes(x=conc, y=p)) +
  scale_x_log10() +
  labs(x=expression(paste("Concentration ("*mu*"M)")), y="Fold change") +
  theme_bw() +
  theme(panel.grid = element_line(),
        strip.text = element_text(size = 15),
        axis.text = element_text(size = 15, face="bold"),
        axis.title = element_text(size=21))
dr + facet_grid(vars(Endpoint), vars(Chemical), scales="free")


#End
