# Supplementary material for: In vitro to in vivo extrapolation and high-content imaging for simultaneous characterization of chemically induced liver steatosis and markers of hepatotoxicity
Source: Arch Toxicol. 2023 Apr 12;97(6):1701–21. doi: 10.1007/s00204-023-03490-8 (PMC10182956; doi:10.1007/s00204-023-03490-8)
Supplement: Supplementary file 1 — Supplementary file1 (ZIP 3329 KB) [file 204_2023_3490_MOESM1_ESM.zip › R_IVIVE_reference chemicals_AoT.txt]

####QIVIVE using HTTK####
#Fabrice Müller
#Email: fabrice.mueller@fhnw.ch
#17.02.20


packageurl <- "http://cran.r-project.org/src/contrib/Archive/httk/httk_1.10.1.tar.gz"

install.packages(packageurl, repos=NULL, type="source")

####Setting working directory####
setwd("user directory")

#Load table with PK values for chemicals not in httk####
new.chem <- read.csv("Httk4.csv", stringsAsFactors = FALSE, sep = ";")

#load BMD package####
library(httk)
library(ggplot2)

load_sipes2017()

#Add new chemicals as table####
chem.physical_and_invitro.data <- add_chemtable(new.chem,
                                                current.table=chem.physical_and_invitro.data,
                                                data.list=list(
                                                  Compound="Compound",
                                                  CAS="CAS",
                                                  MW="MW",
                                                  logP="LogP",
                                                  Funbound.plasma="Funbound.plasma",
                                                  Clint="Clint",
                                                Species="Species"),
                                                reference="Comptox EPA",
                                                overwrite=TRUE)

set.seed(1234)


#Forward dosimetry: Predicting steady state concentrations from published exposure values####
#Steady-state concentration (uM) for 14.3 mg/kg/day for 0.95 quantile for human for Amiodarone HCI
mc_css_AMD <- calc_mc_css(chem.cas="19774-82-4",daily.dose = 8.5,
                          output.units = "uM", model = "3compartmentss",return.samples = T, samples=1000, httkpop = T)


mc_css_VPA <- calc_mc_css(chem.cas="99-66-1",daily.dose = 21.4, 
                          output.units = "uM", model = "3compartmentss",return.samples = T, samples=1000, httkpop = T)


mc_css_TET <- calc_mc_css(chem.cas="60-54-8",daily.dose = 7.1, 
                          output.units = "uM", model = "3compartmentss",return.samples = T, samples=1000, httkpop = T)

mc_css_ETO <- calc_mc_css(chem.cas="828934-41-4",daily.dose = 2.1, 
                          output.units = "uM", model = "3compartmentss",return.samples = T, samples=1000, httkpop = T)
mc_css_LOM <- calc_mc_css(chem.cas="182431-12-5",daily.dose = 0.7, 
                          output.units = "uM", model = "3compartmentss",return.samples = T, samples=1000, httkpop = T, method="d")
mc_css_FIAU <- calc_mc_css(chem.cas="69123-98-4",daily.dose = 0.07, 
                           output.units = "uM", model = "3compartmentss",return.samples = T, samples=1000, httkpop = T)
mc_css_T09 <- calc_mc_css(chem.cas="293754-55-9",daily.dose = 1, 
                          output.units = "uM", model = "3compartmentss",return.samples = T, samples=1000, httkpop = T)
mc_css_MET <- calc_mc_css(chem.cas="657-24-9",daily.dose = 28.6, 
                          output.units = "uM", model = "3compartmentss",return.samples = T, samples=1000, httkpop = T)
mc_css_BNF <- calc_mc_css(chem.cas="6051-87-2",daily.dose = 48, 
                          output.units = "uM", model = "3compartmentss",return.samples = T, samples=1000, httkpop = T, species = "Rat")
mc_css_WY14643 <- calc_mc_css(chem.cas="50892-23-4",daily.dose = 2, 
                              output.units = "uM", model = "3compartmentss",return.samples = T, samples=1000, httkpop = T, species = "Rat")
mc_css_ROT <- calc_mc_css(chem.cas="83-79-4",daily.dose = 1, 
                          output.units = "uM", model = "3compartmentss",return.samples = T, samples=1000, httkpop = T)
mc_css_MEN<- calc_mc_css(chem.cas="58-27-5",daily.dose = 24.6, restrictive.clearance = FALSE,
                         output.units = "uM", model = "3compartmentss",return.samples = T, samples=1000, httkpop = T, species ="Rabbit")
mc_css_CAFF <- calc_mc_css(chem.cas="58-08-2",daily.dose = 6.4, 
                           output.units = "uM", model = "3compartmentss",return.samples = T, samples=1000, httkpop = T)

quantile_mc_css_AMD <- quantile(mc_css_AMD, c(0.05, 0.5, 0.95), na.rm = T)
quantile_mc_css_CAFF <- quantile(mc_css_CAFF, c(0.05, 0.5, 0.95), na.rm = T)
quantile_mc_css_ROT <- quantile(mc_css_ROT, c(0.05, 0.5, 0.95), na.rm = T)
quantile_mc_css_TET <- quantile(mc_css_TET, c(0.05, 0.5, 0.95), na.rm = T)
quantile_mc_css_VPA <- quantile(mc_css_VPA, c(0.05, 0.5, 0.95), na.rm = T)
quantile_mc_css_WY14643 <- quantile(mc_css_WY14643, c(0.05, 0.5, 0.95), na.rm = T)
quantile_mc_css_LOM <- quantile(mc_css_LOM, c(0.05,0.5,0.95), na.rm=T)
quantile_mc_css_FIAU <- quantile(mc_css_FIAU, c(0.05,0.5,0.95), na.rm=T)
quantile_mc_css_MET <- quantile(mc_css_MET, c(0.05,0.5,0.95), na.rm=T)
quantile_mc_css_BNF <- quantile(mc_css_BNF, c(0.05,0.5,0.95), na.rm=T)
quantile_mc_css_MEN <- quantile(mc_css_MEN, c(0.05,0.5,0.95), na.rm=T)
quantile_mc_css_ETO <- quantile(mc_css_ETO, c(0.05,0.5,0.95), na.rm=T)
quantile_mc_css_TCL <- quantile(mc_css_TCL, c(0.05,0.5,0.95), na.rm = T)

#Plot mc_css distribution as boxplots####

a = data.frame(group = "Amiodarone", value = (mc_css_AMD))
b = data.frame(group = "Caffeine", value = (mc_css_CAFF))
c = data.frame(group = "Rotenone", value = (mc_css_ROT))
d = data.frame(group = "Tetracycline", value = (mc_css_TET))
e = data.frame(group = "Valproic acid", value = (mc_css_VPA))
f = data.frame(group = "WY14643", value = (mc_css_WY14643))
g = data.frame(group = "Lomitapide", value = (mc_css_LOM))
h = data.frame(group = "Fialuridine", value = (mc_css_FIAU))
i = data.frame(group = "Metformin", value = (mc_css_MET))
j = data.frame(group = "Beta-naphthoflavone", value = (mc_css_BNF))
k = data.frame(group = "Menadione", value = (mc_css_MEN))
l = data.frame(group = "Etomoxir", value = (mc_css_ETO))

#Reference Cmax or Css from literature, see evernote for more details####
aa = data.frame(group = "Amiodarone", value = c(5.36,6.04)) #Human: Cmax:3.46 - 3.9 mg/L (5.36 - 6.04 uM) with a 600mg/d dose, Css: about 2.6 mg/L
bb = data.frame(group = "Caffeine", value = c(10.8,53.6)) #3.14-3.74 ug/ml (16.2 - 19.26 uM) after a hot coffee with a caffeine dose of 160 mg/d
cc = data.frame(group = "Rotenone", value = c(1.28)) #
dd = data.frame(group = "Tetracycline", value = c(9.7)) #Human: 2.3 - 4.4 mg/L (4.8 - 9.2 uM) with a 500mg/d dose
ee = data.frame(group = "Valproic acid", value = c(346.7,693.4)) #Human: 50 - 100 mg/L (350-690 uM) with a 1.2-1.5g/d dose
ff = data.frame(group = "WY14643", value = c(2.5)) #Rat: Cmax: 1.42 ug/ml (4.4 uM) after 2 mg/kg dose
gg = data.frame(group = "Lomitapide", value = c(0.0002)) #Human: 2.2 ng/ml (0.0022 mg/L) (0.0032 uM) after 50 mg/d p.o.
hh = data.frame(group = "Fialuridine", value = c(0.64)) #Human: 238 ng/ml (range 143-425 ng/ml) (0.238 mg/L) (0.64 uM) after 5 mg/d oral dose
ii = data.frame(group = "Metformin", value = c(5.2,7.4)) #Human: 0.86 (healthy) - 1.23 (diabetic) mg/l (5.2 - 7.4 uM) after 500mg/d oral dose
jj = data.frame(group = "Beta-naphthoflavone", value = c(2.3))#Rats: 1.04 mg/l (3.8 uM) after 48 mg/kg/d
kk = data.frame(group = "Menadione", value = c(12.6))#Human: 0.034 - 1.273 ug/ml (0.2 - 7.4 uM) after 40-1360 mg/m^2, Rabbit: 2.1 ug/ml (4.5 uM) after 75mg/d
ll = data.frame(group = "Etomoxir", value = c(4.3,5.5))#Human: 1.4 - 1.8 ug/ml after 150mg/d

#Benchmark concentration calculated with BMDS 3.12####
aaa = data.frame(group = "Amiodarone", value = c(8.5,13.8,5.35,14.95)) 
bbb = data.frame(group = "Caffeine", value = c(NA))  
ccc = data.frame(group = "Rotenone", value = c(1.03,1.33)) 
ddd = data.frame(group = "Tetracycline", value = c(32.93,218.43,69.68,32.745)) 
eee = data.frame(group = "Valproic acid", value = c(569.95,1311.31,1379.783,611.61)) 
fff = data.frame(group = "WY14643", value = c(40.98,38.1, 386.28)) 
ggg = data.frame(group = "Lomitapide", value = c(0.58,10.5,4)) 
hhh = data.frame(group = "Fialuridine", value = c(6.344,45.11)) 
iii = data.frame(group = "Metformin", value = c(987.09,16887.3,1936.531)) 
jjj = data.frame(group = "Beta-naphthoflavone", value = c(NA))
kkk = data.frame(group = "Menadione", value = c(2.835,8.1))
lll = data.frame(group = "Etomoxir", value = c(14.01,37.9,54.06))

plot.data = rbind(g,h,a,k,b,i,d,j,f,e)
plot.data$group <- factor(plot.data$group, levels=unique(plot.data$group))
plot.ref = rbind(gg,hh,aa,kk,bb,ii,dd,jj,ff,ee)
plot.ref$group <- factor(plot.ref$group, levels=unique(plot.ref$group))
plot.bmc = rbind(ggg,hhh,aaa,kkk,bbb,iii,ddd,jjj,fff,eee)
plot.bmc$group <- factor(plot.bmc$group, levels=unique(plot.bmc$group))
medians <- aggregate(value~group, plot.data, median)
css_p <- ggplot(plot.data, aes(x=group, y=(value), fill=group)) +  geom_boxplot(fill="#FDFF9F", show.legend=FALSE, outlier.shape=NA) + 
  geom_point(data=plot.ref, color="red", show.legend = FALSE) +
  geom_point(data=plot.bmc, color='#17B706', shape=17, show.legend = FALSE) +
  scale_y_log10() +
  labs(title = '',
       y = expression(paste("Steady state concentration ("*mu*"M)")),
       x = "")+
   theme_bw() +
  theme(panel.grid = element_blank(),
        axis.text = element_text(face="bold", size = 20),
        axis.title = element_text(size=15, face="bold"),
        axis.text.x = element_text(angle = 90,vjust=0.4, size = 20),
        axis.text.y = element_text(size=20),
        axis.title.y = element_text(size=25, face="bold"))

css_p


#Reverse dosimetry with all compounds####
#BMC from USEPA BMDS 3.1.2####
#See word document for detailed calculation and selection of BMC

#Calculate oral equivalent dose####

mc_OED_AMD_LD <- calc_mc_oral_equiv(8.5, chem.cas="19774-82-4", model = "3compartmentss",return.samples = T, samples=1000, httkpop = T)
mc_OED_AMD_MD <- calc_mc_oral_equiv(13.8, chem.cas="19774-82-4", model = "3compartmentss",return.samples = T, samples=1000, httkpop = T)
mc_OED_AMD_OS <- calc_mc_oral_equiv(5.35, chem.cas="19774-82-4", model = "3compartmentss",return.samples = T, samples=1000, httkpop = T)
mc_OED_AMD_NM <- calc_mc_oral_equiv(14.95, chem.cas="19774-82-4", model = "3compartmentss",return.samples = T, samples=1000, httkpop = T)
quantile_OED_AMD_LD <- quantile(mc_OED_AMD_LD, c(0.05, 0.5, 0.95), na.rm = TRUE)
quantile_OED_AMD_MD <- quantile(mc_OED_AMD_MD, c(0.05, 0.5, 0.95), na.rm = TRUE)
quantile_OED_AMD_OS <- quantile(mc_OED_AMD_OS, c(0.05, 0.5, 0.95), na.rm = TRUE)

mc_OED_ROT_LD <- calc_mc_oral_equiv(1.8, chem.cas="83-79-4", model = "3compartmentss",return.samples = T, samples=1000, httkpop = T)
mc_OED_ROT_MD <- calc_mc_oral_equiv(1.33, chem.cas="83-79-4", model = "3compartmentss",return.samples = T, samples=1000, httkpop = T)
quantile_OED_ROT_LD <- quantile(mc_OED_ROT_LD, c(0.05, 0.5, 0.95), na.rm = TRUE)
quantile_OED_ROT_MD <- quantile(mc_OED_ROT_MD, c(0.05, 0.5, 0.95), na.rm = TRUE)

mc_OED_VAP_LD <- calc_mc_oral_equiv(569.95, chem.cas="99-66-1", model = "3compartmentss",return.samples = T, samples=1000, httkpop = T)
mc_OED_VAP_MD <- calc_mc_oral_equiv(1311.31, chem.cas="99-66-1", model = "3compartmentss",return.samples = T, samples=1000, httkpop = T)
mc_OED_VAP_OS <- calc_mc_oral_equiv(1379.783, chem.cas="99-66-1", model = "3compartmentss",return.samples = T, samples=1000, httkpop = T)
mc_OED_VAP_NM <- calc_mc_oral_equiv(611.6, chem.cas="99-66-1", model = "3compartmentss",return.samples = T, samples=1000, httkpop = T)
quantile_OED_VAP_LD <- quantile(mc_OED_VAP_LD, c(0.05, 0.5, 0.95), na.rm = TRUE)
quantile_OED_VAP_MD <- quantile(mc_OED_VAP_MD, c(0.05, 0.5, 0.95), na.rm = TRUE)
quantile_OED_VAP_OS <- quantile(mc_OED_VAP_OS, c(0.05, 0.5, 0.95), na.rm = TRUE)

mc_OED_TET_LD <- calc_mc_oral_equiv(32.93, chem.cas="60-54-8", model = "3compartmentss",return.samples = T, samples=1000, httkpop = T)
mc_OED_TET_MD <- calc_mc_oral_equiv(218.43, chem.cas="60-54-8", model = "3compartmentss",return.samples = T, samples=1000, httkpop = T)
mc_OED_TET_OS <- calc_mc_oral_equiv(69.68, chem.cas="60-54-8", model = "3compartmentss",return.samples = T, samples=1000, httkpop = T)
mc_OED_TET_NM <- calc_mc_oral_equiv(32.75, chem.cas="60-54-8", model = "3compartmentss",return.samples = T, samples=1000, httkpop = T)
quantile_OED_TET_LD <- quantile(mc_OED_TET_LD, c(0.05, 0.5, 0.95), na.rm = TRUE)
quantile_OED_TET_LD <- quantile(mc_OED_TET_LD, c(0.05, 0.5, 0.95), na.rm = TRUE)
quantile_OED_TET_MD <- quantile(mc_OED_TET_MD, c(0.05, 0.5, 0.95), na.rm = TRUE)
quantile_OED_TET_OS <- quantile(mc_OED_TET_OS, c(0.05, 0.5, 0.95), na.rm = TRUE)

mc_OED_WY14643_LD <- calc_mc_oral_equiv(40.98, chem.cas="50892-23-4", model = "3compartmentss",species="Rat", return.samples = T, samples=1000, httkpop = T)
mc_OED_WY14643_MD <- calc_mc_oral_equiv(38.1, chem.cas="50892-23-4", model = "3compartmentss",species="Rat", return.samples = T, samples=1000, httkpop = T)
mc_OED_WY14643_NM <- calc_mc_oral_equiv(386.28, chem.cas="50892-23-4", model = "3compartmentss",species="Rat", return.samples = T, samples=1000, httkpop = T)
quantile_OED_WY14643_LD <- quantile(mc_OED_WY14643_LD, c(0.05, 0.5, 0.95), na.rm = TRUE)
quantile_OED_WY14643_MD <- quantile(mc_OED_WY14643_MD, c(0.05, 0.5, 0.95), na.rm = TRUE)

mc_OED_MET_LD <- calc_mc_oral_equiv(987.09, chem.cas="657-24-9", model = "3compartmentss",return.samples = T, samples=1000, httkpop = T)
mc_OED_MET_MD <- calc_mc_oral_equiv(16600.58, chem.cas="657-24-9", model = "3compartmentss",return.samples = T, samples=1000, httkpop = T)
mc_OED_MET_NM <- calc_mc_oral_equiv(1936.531, chem.cas="657-24-9", model = "3compartmentss",return.samples = T, samples=1000, httkpop = T)
quantile_OED_MET_LD <- quantile(mc_OED_MET_LD, c(0.05, 0.5, 0.95), na.rm = TRUE)
quantile_OED_MET_MD <- quantile(mc_OED_MET_MD, c(0.05, 0.5, 0.95), na.rm = TRUE)

mc_OED_FIAU_MD <- calc_mc_oral_equiv(6.34, chem.cas="69123-98-4", model = "3compartmentss",return.samples = T, samples=1000, httkpop = T)
mc_OED_FIAU_OS <- calc_mc_oral_equiv(45.1, chem.cas="69123-98-4", model = "3compartmentss",return.samples = T, samples=1000, httkpop = T)
quantile_OED_FIAU_MD <- quantile(mc_OED_FIAU_MD, c(0.05, 0.5, 0.95), na.rm = TRUE)
quantile_OED_FIAU_OS <- quantile(mc_OED_FIAU_OS, c(0.05, 0.5, 0.95), na.rm = TRUE)

mc_OED_MEN_LD <- calc_mc_oral_equiv(2.835, chem.cas="58-27-5", model = "3compartmentss",species = "Rabbit",return.samples = T, samples=1000, httkpop = T)
mc_OED_MEN_NM <- calc_mc_oral_equiv(8.1, chem.cas="58-27-5", model = "3compartmentss",species = "Rabbit", return.samples = T, samples=1000, httkpop = T)
quantile_OED_MEN_LD <- quantile(mc_OED_MEN_LD, c(0.05, 0.5, 0.95), na.rm = TRUE)
quantile_OED_MEN_NM <- quantile(mc_OED_MEN_NM, c(0.05, 0.5, 0.95), na.rm = TRUE)

mc_OED_LOM_MD <- calc_mc_oral_equiv(0.58, chem.cas="182431-12-5", model = "3compartmentss",return.samples = T, samples=1000, httkpop = T)
mc_OED_LOM_OS <- calc_mc_oral_equiv(10.5, chem.cas="182431-12-5", model = "3compartmentss",return.samples = T, samples=1000, httkpop = T)
mc_OED_LOM_NM <- calc_mc_oral_equiv(4, chem.cas="182431-12-5", model = "3compartmentss",return.samples = T, samples=1000, httkpop = T)
quantile_OED_LOM_MD <- quantile(mc_OED_LOM_MD, c(0.05, 0.5, 0.95), na.rm = TRUE)
quantile_OED_LOM_OS <- quantile(mc_OED_LOM_OS, c(0.05, 0.5, 0.95), na.rm = TRUE)
quantile_OED_LOM_NM <- quantile(mc_OED_LOM_NM, c(0.05, 0.5, 0.95), na.rm = TRUE)

mc_OED_ETO_MD <- calc_mc_oral_equiv(14.01, chem.cas="828934-41-4", model = "3compartmentss",return.samples = T, samples=1000, httkpop = T)
mc_OED_ETO_OS <- calc_mc_oral_equiv(38, chem.cas="828934-41-4", model = "3compartmentss",return.samples = T, samples=1000, httkpop = T)
quantile_OED_ETO_MD <- quantile(mc_OED_ETO_MD, c(0.05, 0.5, 0.95), na.rm = TRUE)
quantile_OED_ETO_OS <- quantile(mc_OED_ETO_OS, c(0.05, 0.5, 0.95), na.rm = TRUE)


#Create dataframe with all extrapolations####
#Amiodarone: oral: 200 - 1600 mg/d, Am Fam Physician. 2003 Dec 1;68(11):2189-2197
#Rotenone: food+drinking exposure: 0.01117 mg/kg/d, USEPA Rotenone report
#Meformin: 500 - 2500 mg/d, https://doi.org/10.1016/S0002-9343(97)00254-4
#Valproic acid: 3.6 - 30 mg/kg/d,  N Engl J Med 1980; 302:661-666, 10.1056/NEJM198003203021204
#Tetracycline: 375 - 1000 mg/d, https://doi.org/10.1007/s40257-017-0267-z
#WY14643: 30 - 50 mg/kg/d, DOI: 10.1080/13543776.2017.1272578 
#Fialuridine: 0.07 mg/kg/d (PMID: 7811032), 0.1 - 0.25 mg/kg/d (DOI: 10.1056/NEJM199510263331702)
#Menadione: 1.07 - 36.64 mg/kg/d, http://doi.wiley.com/10.1002/%28SICI%291099-081X%28199608%2917%3A6%3C493%3A%3AAID-BDD972%3E3.0.CO%3B2-6
a <- data.frame(group ="Amiodarone",Endpoint = 'LA', value = mc_OED_AMD_LD, dose_low =c(2.86),dose_high =c(22.9))
b <- data.frame(group ="Amiodarone",Endpoint = 'MD', value = mc_OED_AMD_MD, dose_low =c(2.86),dose_high =c(22.9))
c <- data.frame(group ="Amiodarone", Endpoint = 'OS',value = mc_OED_AMD_OS, dose_low =c(2.86),dose_high =c(22.9))
cc <- data.frame(group ="Amiodarone", Endpoint = 'NM', value = mc_OED_AMD_NM, dose_low =c(2.86),dose_high =c(22.9))
ccc <- data.frame(group ="AMD_all", value = mc_OED_AMD, dose_low =c(1.43),dose_high =c(22.9))
d <- data.frame(group ="Rotenone",Endpoint = 'LA', value = mc_OED_ROT_LD, dose_low =c(0.01),dose_high =c(NA))
e <- data.frame(group ="Rotenone",Endpoint = 'MD', value = mc_OED_ROT_MD, dose_low =c(0.01),dose_high =c(NA))
f <- data.frame(group ="Metformin", Endpoint = 'LA',value = mc_OED_MET_LD, dose_low =c(7.1),dose_high =c(35.7))
g <- data.frame(group ="Metformin",Endpoint = 'MD', value = mc_OED_MET_MD, dose_low =c(7.1),dose_high =c(35.7))
gg <- data.frame(group ="Metformin",Endpoint = 'NM', value = mc_OED_MET_NM, dose_low =c(7.1),dose_high =c(35.7))
h <- data.frame(group ="Valproic acid",Endpoint = 'LA', value = mc_OED_VAP_LD, dose_low =c(3.6),dose_high =c(30))
i <- data.frame(group ="Valproic acid",Endpoint = 'MD', value = mc_OED_VAP_MD, dose_low =c(3.6),dose_high =c(30))
j <- data.frame(group ="Valproic acid",Endpoint = 'OS', value = mc_OED_VAP_OS, dose_low =c(3.6),dose_high =c(30))
jj <- data.frame(group ="Valproic acid",Endpoint = 'NM', value = mc_OED_VAP_NM, dose_low =c(3.6),dose_high =c(30))
k <- data.frame(group ="Tetracycline",Endpoint = 'LA', value = mc_OED_TET_LD, dose_low =c(5.36),dose_high =c(14.3))
l <- data.frame(group ="Tetracycline",Endpoint = 'MD', value = mc_OED_TET_MD, dose_low =c(5.36),dose_high =c(14.3))
m <- data.frame(group ="Tetracycline",Endpoint = 'OS', value = mc_OED_TET_OS, dose_low =c(5.36),dose_high =c(14.3))
mm <- data.frame(group ="Tetracycline",Endpoint = 'NM', value = mc_OED_TET_NM, dose_low =c(5.36),dose_high =c(14.3))
n <- data.frame(group ="WY14643",Endpoint = 'LA', value = mc_OED_WY14643_LD, dose_low =c(0.4),dose_high =c(0.7))
o <- data.frame(group ="WY14643",Endpoint = 'MD', value = mc_OED_WY14643_MD, dose_low =c(0.4),dose_high =c(0.7))
oo <- data.frame(group ="WY14643",Endpoint = 'NM', value = mc_OED_WY14643_NM, dose_low =c(0.4),dose_high =c(0.7))
p <- data.frame(group ="Fialuridine",Endpoint = 'MD', value = mc_OED_FIAU_MD, dose_low =c(0.07),dose_high =c(0.25))
q <- data.frame(group ="Fialuridine",Endpoint = 'OS', value = mc_OED_FIAU_OS, dose_low =c(0.07),dose_high =c(0.25))
r <- data.frame(group ="Menadione",Endpoint = 'LA', value = mc_OED_MEN_LD, dose_low =c(1.07),dose_high =c(36.64))
s <- data.frame(group ="Menadione",Endpoint = 'NM', value = mc_OED_MEN_NM, dose_low =c(1.07),dose_high =c(36.64))
t <- data.frame(group ="Lomitapide",Endpoint = 'MD', value = mc_OED_LOM_MD, dose_low =c(0.07),dose_high =c(0.86))
u <- data.frame(group ="Lomitapide",Endpoint = 'OS', value = mc_OED_LOM_OS, dose_low =c(0.07),dose_high =c(0.86))
v <- data.frame(group ="Lomitapide",Endpoint = 'NM', value = mc_OED_LOM_NM, dose_low =c(0.07),dose_high =c(0.86))
w <- data.frame(group ="Etomoxir",Endpoint = 'MD', value = mc_OED_ETO_MD, dose_low =c(0.57),dose_high =c(1.14))
x <- data.frame(group ="Etomoxir",Endpoint = 'OS', value = mc_OED_ETO_OS, dose_low =c(0.57),dose_high =c(1.14))


#Ordered after chemicals
OED <- rbind(d,e,o,n,oo,q,p,c,a,b,cc,k,mm,m,l,r,s,h,jj,i,j,t,u,v,f,gg,g)
OED$group <- factor(OED$group, levels=unique(OED$group))

mean <- aggregate(value~group, OED, mean)


#Plot OED distributions as boxplot####
OED_p <- ggplot(OED, aes(x=group, y=(value))) + geom_boxplot(outlier.shape = NA, fill= '#BDE1FC') + 
  #scale_fill_manual(values= c('green','red','yellow','blue')) +
  geom_point(data = OED, aes(x=group, y=(dose_low)), color = 'red', shape=18, size=2) + 
  geom_point(data = OED, aes(x=group, y=(dose_high)), color = 'red',shape=18,size=2) + 
  geom_linerange(aes(ymin = (dose_low), ymax=(dose_high)), color = 'red', size = 1, linetype = 'dotted') +
  #geom_segment(aes(y=8, yend=22), xend=0) + 
  scale_y_log10() + 
  labs(title = '', y = 'Oral equivalent dose (mg/kg bw/day)', x = '') +
  theme_bw() +
  theme(panel.grid = element_blank(),
        axis.text = element_text(face="bold"),
        axis.title = element_text(size=15),
        axis.text.x = element_text(angle = 90,vjust=0.4, size=20),
        axis.text.y = element_text(size = 20),
        axis.title.y = element_text(size=23))
  #geom_hline(yintercept=c(8.5,23), linetype="dashed", color ="red")
#geom_segment(aes(y = 2.8, xend = group, yend = 22.8))+ 

OED_p

#End
