# Supplementary material for: In vitro to in vivo extrapolation and high-content imaging for simultaneous characterization of chemically induced liver steatosis and markers of hepatotoxicity
Source: Arch Toxicol. 2023 Apr 12;97(6):1701–21. doi: 10.1007/s00204-023-03490-8 (PMC10182956; doi:10.1007/s00204-023-03490-8)
Supplement: Supplementary file 1 — Supplementary file1 (ZIP 3329 KB) [file 204_2023_3490_MOESM1_ESM.zip › CellProfiler_Single cell level analysis_AoT.txt]

Single cell analysis pipeline for Cell Profiler
Fabrice Müller
Email: fabrice.mueller@fhnw.ch
2020

CellProfiler_Version,3.1.8

Images:[module_num:1|svn_version:'Unknown'|variable_revision_number:2|show_window:False|notes:['To begin creating your project, use the Images module to compile a list of files and/or folders that you want to analyze. You can also specify a set of rules to include only the desired files in your selected folders.']|batch_state:array([], dtype=uint8)|enabled:True|wants_pause:False]
    :
    Filter images?:Images only
"    Select the rule criteria:or (file does contain """""""")"

Metadata:[module_num:2|svn_version:'Unknown'|variable_revision_number:6|show_window:False|notes:['The Metadata module optionally allows you to extract information describing your images (i.e, metadata) which will be stored along with your measurements. This information can be contained in the file name and/or location, or in an external file.']|batch_state:array([], dtype=uint8)|enabled:True|wants_pause:False]
    Extract metadata?:Yes
    Metadata data type:Text
    Metadata types:{}
    Extraction method count:1
    Metadata extraction method:Extract from file/folder names
    Metadata source:File name
    Regular expression to extract from file name:^(?P<ExperimentName>.*?)_(?P<Well>[A-Za-z]+[0-9]+)
    Regular expression to extract from folder name:(?P<Date>[0-9]{4}_[0-9]{2}_[0-9]{2})$
    Extract metadata from:All images
"    Select the filtering criteria:and (file does contain """""""")"
    Metadata file location:Elsewhere...|
    Match file and image metadata:[]
    Use case insensitive matching?:No
    Metadata file name:
    Does cached metadata exist?:No

NamesAndTypes:[module_num:3|svn_version:'Unknown'|variable_revision_number:8|show_window:False|notes:['The NamesAndTypes module allows you to assign a meaningful name to each image by which other modules will refer to it.']|batch_state:array([], dtype=uint8)|enabled:True|wants_pause:False]
    Assign a name to:Images matching rules
    Select the image type:Grayscale image
    Name to assign these images:DNA
    Match metadata:[]
    Image set matching method:Order
    Set intensity range from:Image metadata
    Assignments count:4
    Single images count:0
    Maximum intensity:255.0
    Process as 3D?:No
    Relative pixel spacing in X:1.0
    Relative pixel spacing in Y:1.0
    Relative pixel spacing in Z:1.0
"    Select the rule criteria:and (file does contain """"w1"""")"
    Name to assign these images:DNA
    Name to assign these objects:Cell
    Select the image type:Grayscale image
    Set intensity range from:Image metadata
    Maximum intensity:255.0
"    Select the rule criteria:and (file does contain """"w3"""")"
    Name to assign these images:mitotracker
    Name to assign these objects:Nucleus
    Select the image type:Grayscale image
    Set intensity range from:Image metadata
    Maximum intensity:255.0
"    Select the rule criteria:and (file does contain """"w2"""") (directory does contain """"deconvolved"""")"
    Name to assign these images:LD
    Name to assign these objects:Cytoplasm
    Select the image type:Grayscale image
    Set intensity range from:Image metadata
    Maximum intensity:255.0
"    Select the rule criteria:and (file does contain """"w4"""")"
    Name to assign these images:oxStress
    Name to assign these objects:Speckle
    Select the image type:Grayscale image
    Set intensity range from:Image metadata
    Maximum intensity:255.0

Groups:[module_num:4|svn_version:'Unknown'|variable_revision_number:2|show_window:False|notes:['The Groups module optionally allows you to split your list of images into image subsets (groups) which will be processed independently of each other. Examples of groupings include screening batches, microtiter plates, time-lapse movies, etc.']|batch_state:array([], dtype=uint8)|enabled:True|wants_pause:False]
    Do you want to group your images?:Yes
    grouping metadata count:1
    Metadata category:Well

CorrectIlluminationCalculate:[module_num:5|svn_version:'Unknown'|variable_revision_number:2|show_window:False|notes:[]|batch_state:array([], dtype=uint8)|enabled:True|wants_pause:False]
    Select the input image:DNA
    Name the output image:IllumDNA_BG
    Select how the illumination function is calculated:Background
    Dilate objects in the final averaged image?:No
    Dilation radius:1
    Block size:60
    Rescale the illumination function?:No
    Calculate function for each image individually, or based on all images?:Each
    Smoothing method:Gaussian Filter
    Method to calculate smoothing filter size:Object size
    Approximate object diameter:40
    Smoothing filter size:30
    Retain the averaged image?:No
    Name the averaged image:IllumBlueAvg
    Retain the dilated image?:No
    Name the dilated image:IllumBlueDilated
    Automatically calculate spline parameters?:Yes
    Background mode:auto
    Number of spline points:5
    Background threshold:2.0
    Image resampling factor:2.0
    Maximum number of iterations:40
    Residual value for convergence:0.001

CorrectIlluminationApply:[module_num:6|svn_version:'Unknown'|variable_revision_number:5|show_window:False|notes:[]|batch_state:array([], dtype=uint8)|enabled:True|wants_pause:False]
    Select the input image:DNA
    Name the output image:CorrDNA_BG
    Select the illumination function:IllumDNA_BG
    Select how the illumination function is applied:Subtract
    Set output image values less than 0 equal to 0?:Yes
    Set output image values greater than 1 equal to 1?:Yes

CorrectIlluminationCalculate:[module_num:7|svn_version:'Unknown'|variable_revision_number:2|show_window:False|notes:[]|batch_state:array([], dtype=uint8)|enabled:True|wants_pause:False]
    Select the input image:DNA
    Name the output image:IllumDNA_Reg
    Select how the illumination function is calculated:Regular
    Dilate objects in the final averaged image?:No
    Dilation radius:1
    Block size:60
    Rescale the illumination function?:Yes
    Calculate function for each image individually, or based on all images?:Each
    Smoothing method:Gaussian Filter
    Method to calculate smoothing filter size:Object size
    Approximate object diameter:40
    Smoothing filter size:80
    Retain the averaged image?:No
    Name the averaged image:IllumBlueAvg
    Retain the dilated image?:No
    Name the dilated image:IllumBlueDilated
    Automatically calculate spline parameters?:Yes
    Background mode:auto
    Number of spline points:5
    Background threshold:2.0
    Image resampling factor:2.0
    Maximum number of iterations:40
    Residual value for convergence:0.001

CorrectIlluminationApply:[module_num:8|svn_version:'Unknown'|variable_revision_number:5|show_window:False|notes:[]|batch_state:array([], dtype=uint8)|enabled:True|wants_pause:False]
    Select the input image:CorrDNA_BG
    Name the output image:CorrDNA_Reg
    Select the illumination function:IllumDNA_Reg
    Select how the illumination function is applied:Divide
    Set output image values less than 0 equal to 0?:Yes
    Set output image values greater than 1 equal to 1?:Yes

IdentifyPrimaryObjects:[module_num:9|svn_version:'Unknown'|variable_revision_number:15|show_window:False|notes:[]|batch_state:array([], dtype=uint8)|enabled:True|wants_pause:False]
    Select the input image:CorrDNA_Reg
    Name the primary objects to be identified:nuclei
    Typical diameter of objects, in pixel units (Min,Max):10,100
    Discard objects outside the diameter range?:Yes
    Discard objects touching the border of the image?:Yes
    Method to distinguish clumped objects:Shape
    Method to draw dividing lines between clumped objects:Intensity
    Size of smoothing filter:10
    Suppress local maxima that are closer than this minimum allowed distance:7.0
    Speed up by using lower-resolution image to find local maxima?:Yes
    Fill holes in identified objects?:After both thresholding and declumping
    Automatically calculate size of smoothing filter for declumping?:Yes
    Automatically calculate minimum allowed distance between local maxima?:Yes
    Handling of objects if excessive number of objects identified:Continue
    Maximum number of objects:500
    Use advanced settings?:Yes
    Threshold setting version:12
    Threshold strategy:Adaptive
    Thresholding method:Measurement
    Threshold smoothing scale:1.3488
    Threshold correction factor:1
    Lower and upper bounds on threshold:0.0,1.0
    Manual threshold:0.0
    Select the measurement to threshold with:Intensity_LowerQuartileIntensity_CorrDNA
    Two-class or three-class thresholding?:Two classes
    Log transform before thresholding?:No
    Assign pixels in the middle intensity class to the foreground or the background?:Foreground
    Size of adaptive window:100
    Lower outlier fraction:0.05
    Upper outlier fraction:0.05
    Averaging method:Mean
    Variance method:Standard deviation
    # of deviations:2.0
    Thresholding method:Otsu

ExpandOrShrinkObjects:[module_num:10|svn_version:'Unknown'|variable_revision_number:2|show_window:False|notes:[]|batch_state:array([], dtype=uint8)|enabled:True|wants_pause:False]
    Select the input objects:nuclei
    Name the output objects:ShrunkenNuclei
    Select the operation:Shrink objects by a specified number of pixels
    Number of pixels by which to expand or shrink:2
    Fill holes in objects so that all objects shrink to a single point?:No

IdentifySecondaryObjects:[module_num:11|svn_version:'Unknown'|variable_revision_number:10|show_window:False|notes:[]|batch_state:array([], dtype=uint8)|enabled:True|wants_pause:False]
    Select the input objects:ShrunkenNuclei
    Name the objects to be identified:cell
    Select the method to identify the secondary objects:Propagation
    Select the input image:mitotracker
    Number of pixels by which to expand the primary objects:10
    Regularization factor:0.05
    Discard secondary objects touching the border of the image?:No
    Discard the associated primary objects?:No
    Name the new primary objects:FilteredNuclei
    Fill holes in identified objects?:Yes
    Threshold setting version:12
    Threshold strategy:Global
    Thresholding method:Otsu
    Threshold smoothing scale:0.0
    Threshold correction factor:0.65
    Lower and upper bounds on threshold:0.0,1.0
    Manual threshold:0.0
    Select the measurement to threshold with:None
    Two-class or three-class thresholding?:Two classes
    Log transform before thresholding?:No
    Assign pixels in the middle intensity class to the foreground or the background?:Foreground
    Size of adaptive window:50
    Lower outlier fraction:0.05
    Upper outlier fraction:0.05
    Averaging method:Mean
    Variance method:Standard deviation
    # of deviations:2.0
    Thresholding method:Otsu

ExpandOrShrinkObjects:[module_num:12|svn_version:'Unknown'|variable_revision_number:2|show_window:False|notes:[]|batch_state:array([], dtype=uint8)|enabled:True|wants_pause:False]
    Select the input objects:cell
    Name the output objects:expandedCell
    Select the operation:Expand objects until touching
    Number of pixels by which to expand or shrink:1
    Fill holes in objects so that all objects shrink to a single point?:No

IdentifyTertiaryObjects:[module_num:13|svn_version:'Unknown'|variable_revision_number:3|show_window:False|notes:[]|batch_state:array([], dtype=uint8)|enabled:True|wants_pause:False]
    Select the larger identified objects:expandedCell
    Select the smaller identified objects:ShrunkenNuclei
    Name the tertiary objects to be identified:Cytoplasm
    Shrink smaller object prior to subtraction?:Yes

EnhanceOrSuppressFeatures:[module_num:14|svn_version:'Unknown'|variable_revision_number:7|show_window:False|notes:[]|batch_state:array([], dtype=uint8)|enabled:True|wants_pause:False]
    Select the input image:mitotracker
    Name the output image:EnhanceOrSuppressFeatures
    Select the operation:Enhance
    Feature size:7
    Feature type:Speckles
    Range of hole sizes:1,10
    Smoothing scale:2.0
    Shear angle:0.0
    Decay:0.95
    Enhancement method:Tubeness
    Speed and accuracy:Fast
    Rescale result image:Yes

IdentifyPrimaryObjects:[module_num:15|svn_version:'Unknown'|variable_revision_number:15|show_window:False|notes:[]|batch_state:array([], dtype=uint8)|enabled:True|wants_pause:False]
    Select the input image:EnhanceOrSuppressFeatures
    Name the primary objects to be identified:Mitochondria
    Typical diameter of objects, in pixel units (Min,Max):1,10
    Discard objects outside the diameter range?:Yes
    Discard objects touching the border of the image?:Yes
    Method to distinguish clumped objects:Intensity
    Method to draw dividing lines between clumped objects:Intensity
    Size of smoothing filter:10
    Suppress local maxima that are closer than this minimum allowed distance:7.0
    Speed up by using lower-resolution image to find local maxima?:Yes
    Fill holes in identified objects?:After both thresholding and declumping
    Automatically calculate size of smoothing filter for declumping?:Yes
    Automatically calculate minimum allowed distance between local maxima?:Yes
    Handling of objects if excessive number of objects identified:Continue
    Maximum number of objects:500
    Use advanced settings?:Yes
    Threshold setting version:12
    Threshold strategy:Global
    Thresholding method:Robust Background
    Threshold smoothing scale:1.3488
    Threshold correction factor:1.25
    Lower and upper bounds on threshold:0.0,1.0
    Manual threshold:0.0
    Select the measurement to threshold with:None
    Two-class or three-class thresholding?:Two classes
    Log transform before thresholding?:No
    Assign pixels in the middle intensity class to the foreground or the background?:Foreground
    Size of adaptive window:50
    Lower outlier fraction:0.25
    Upper outlier fraction:0.05
    Averaging method:Mode
    Variance method:Standard deviation
    # of deviations:8
    Thresholding method:Otsu

EnhanceOrSuppressFeatures:[module_num:16|svn_version:'Unknown'|variable_revision_number:7|show_window:False|notes:[]|batch_state:array([], dtype=uint8)|enabled:True|wants_pause:False]
    Select the input image:LD
    Name the output image:EnhanceOrSuppressFeatures_LD
    Select the operation:Enhance
    Feature size:30
    Feature type:Speckles
    Range of hole sizes:1,10
    Smoothing scale:2.0
    Shear angle:0.0
    Decay:0.95
    Enhancement method:Tubeness
    Speed and accuracy:Slow
    Rescale result image:Yes

Threshold:[module_num:17|svn_version:'Unknown'|variable_revision_number:12|show_window:False|notes:[]|batch_state:array([], dtype=uint8)|enabled:True|wants_pause:False]
    Select the input image:EnhanceOrSuppressFeatures_LD
    Name the output image:Threshold_LD
    Threshold strategy:Global
    Thresholding method:Minimum Cross-Entropy
    Threshold smoothing scale:0.0
    Threshold correction factor:1.25
    Lower and upper bounds on threshold:0.09,1.0
    Manual threshold:0.0
    Select the measurement to threshold with:None
    Two-class or three-class thresholding?:Two classes
    Log transform before thresholding?:No
    Assign pixels in the middle intensity class to the foreground or the background?:Foreground
    Size of adaptive window:50
    Lower outlier fraction:0.05
    Upper outlier fraction:0.05
    Averaging method:Mean
    Variance method:Standard deviation
    # of deviations:2.0
    Thresholding method:Otsu

IdentifyPrimaryObjects:[module_num:18|svn_version:'Unknown'|variable_revision_number:15|show_window:False|notes:[]|batch_state:array([], dtype=uint8)|enabled:True|wants_pause:False]
    Select the input image:Threshold_LD
    Name the primary objects to be identified:LD
    Typical diameter of objects, in pixel units (Min,Max):1,200
    Discard objects outside the diameter range?:Yes
    Discard objects touching the border of the image?:Yes
    Method to distinguish clumped objects:Intensity
    Method to draw dividing lines between clumped objects:Intensity
    Size of smoothing filter:10
    Suppress local maxima that are closer than this minimum allowed distance:7.0
    Speed up by using lower-resolution image to find local maxima?:Yes
    Fill holes in identified objects?:After both thresholding and declumping
    Automatically calculate size of smoothing filter for declumping?:Yes
    Automatically calculate minimum allowed distance between local maxima?:Yes
    Handling of objects if excessive number of objects identified:Continue
    Maximum number of objects:500
    Use advanced settings?:No
    Threshold setting version:12
    Threshold strategy:Global
    Thresholding method:Minimum Cross-Entropy
    Threshold smoothing scale:1.3488
    Threshold correction factor:1.0
    Lower and upper bounds on threshold:0.0,1.0
    Manual threshold:0.0
    Select the measurement to threshold with:None
    Two-class or three-class thresholding?:Two classes
    Log transform before thresholding?:No
    Assign pixels in the middle intensity class to the foreground or the background?:Foreground
    Size of adaptive window:50
    Lower outlier fraction:0.05
    Upper outlier fraction:0.05
    Averaging method:Mean
    Variance method:Standard deviation
    # of deviations:2.0
    Thresholding method:Otsu

MeasureObjectSizeShape:[module_num:19|svn_version:'Unknown'|variable_revision_number:3|show_window:False|notes:[]|batch_state:array([], dtype=uint8)|enabled:True|wants_pause:False]
    Select object sets to measure:Cytoplasm, nuclei, Mitochondria, LD
    Calculate the Zernike features?:Yes
    Calculate the advanced features?:No

MeasureObjectIntensity:[module_num:20|svn_version:'Unknown'|variable_revision_number:4|show_window:False|notes:[]|batch_state:array([], dtype=uint8)|enabled:True|wants_pause:False]
    Select images to measure:DNA
    Select objects to measure:nuclei

MeasureObjectIntensity:[module_num:21|svn_version:'Unknown'|variable_revision_number:4|show_window:False|notes:[]|batch_state:array([], dtype=uint8)|enabled:True|wants_pause:False]
    Select images to measure:LD
    Select objects to measure:LD

MeasureObjectIntensity:[module_num:22|svn_version:'Unknown'|variable_revision_number:4|show_window:False|notes:[]|batch_state:array([], dtype=uint8)|enabled:True|wants_pause:False]
    Select images to measure:mitotracker
    Select objects to measure:Mitochondria

MeasureObjectIntensity:[module_num:23|svn_version:'Unknown'|variable_revision_number:4|show_window:False|notes:[]|batch_state:array([], dtype=uint8)|enabled:True|wants_pause:False]
    Select images to measure:oxStress
    Select objects to measure:Cytoplasm

MeasureObjectIntensity:[module_num:24|svn_version:'Unknown'|variable_revision_number:4|show_window:False|notes:[]|batch_state:array([], dtype=uint8)|enabled:True|wants_pause:False]
    Select images to measure:mitotracker
    Select objects to measure:Cytoplasm

MeasureObjectIntensity:[module_num:25|svn_version:'Unknown'|variable_revision_number:4|show_window:False|notes:[]|batch_state:array([], dtype=uint8)|enabled:True|wants_pause:False]
    Select images to measure:LD
    Select objects to measure:Cytoplasm

MeasureObjectIntensityDistribution:[module_num:26|svn_version:'Unknown'|variable_revision_number:6|show_window:False|notes:[]|batch_state:array([], dtype=uint8)|enabled:True|wants_pause:False]
    Select images to measure:DNA
    Hidden:1
    Hidden:1
    Hidden:0
    Calculate intensity Zernikes?:Magnitudes and phase
    Maximum zernike moment:9
    Select objects to measure:nuclei
    Object to use as center?:Centers of other objects
    Select objects to use as centers:nuclei
    Scale the bins?:Yes
    Number of bins:4
    Maximum radius:100

MeasureObjectIntensityDistribution:[module_num:27|svn_version:'Unknown'|variable_revision_number:6|show_window:False|notes:[]|batch_state:array([], dtype=uint8)|enabled:True|wants_pause:False]
    Select images to measure:mitotracker
    Hidden:1
    Hidden:1
    Hidden:0
    Calculate intensity Zernikes?:Magnitudes and phase
    Maximum zernike moment:9
    Select objects to measure:Cytoplasm
    Object to use as center?:These objects
    Select objects to use as centers:nuclei
    Scale the bins?:Yes
    Number of bins:4
    Maximum radius:100

MeasureObjectIntensityDistribution:[module_num:28|svn_version:'Unknown'|variable_revision_number:6|show_window:False|notes:[]|batch_state:array([], dtype=uint8)|enabled:True|wants_pause:False]
    Select images to measure:oxStress
    Hidden:1
    Hidden:1
    Hidden:0
    Calculate intensity Zernikes?:Magnitudes and phase
    Maximum zernike moment:9
    Select objects to measure:Cytoplasm
    Object to use as center?:These objects
    Select objects to use as centers:nuclei
    Scale the bins?:Yes
    Number of bins:4
    Maximum radius:100

MeasureObjectIntensityDistribution:[module_num:29|svn_version:'Unknown'|variable_revision_number:6|show_window:False|notes:[]|batch_state:array([], dtype=uint8)|enabled:True|wants_pause:False]
    Select images to measure:LD
    Hidden:1
    Hidden:1
    Hidden:0
    Calculate intensity Zernikes?:Magnitudes and phase
    Maximum zernike moment:9
    Select objects to measure:Cytoplasm
    Object to use as center?:These objects
    Select objects to use as centers:nuclei
    Scale the bins?:Yes
    Number of bins:4
    Maximum radius:100

MeasureTexture:[module_num:30|svn_version:'Unknown'|variable_revision_number:7|show_window:False|notes:[]|batch_state:array([], dtype=uint8)|enabled:True|wants_pause:False]
    Select images to measure:DNA
    Select objects to measure:nuclei
    Enter how many gray levels to measure the texture at:256
    Hidden:1
    Measure whole images or objects?:Objects
    Texture scale to measure:3

MeasureTexture:[module_num:31|svn_version:'Unknown'|variable_revision_number:7|show_window:False|notes:[]|batch_state:array([], dtype=uint8)|enabled:True|wants_pause:False]
    Select images to measure:LD
    Select objects to measure:Cytoplasm
    Enter how many gray levels to measure the texture at:256
    Hidden:1
    Measure whole images or objects?:Objects
    Texture scale to measure:3

MeasureTexture:[module_num:32|svn_version:'Unknown'|variable_revision_number:7|show_window:False|notes:[]|batch_state:array([], dtype=uint8)|enabled:True|wants_pause:False]
    Select images to measure:mitotracker
    Select objects to measure:Cytoplasm
    Enter how many gray levels to measure the texture at:256
    Hidden:1
    Measure whole images or objects?:Objects
    Texture scale to measure:3

MeasureTexture:[module_num:33|svn_version:'Unknown'|variable_revision_number:7|show_window:False|notes:[]|batch_state:array([], dtype=uint8)|enabled:True|wants_pause:False]
    Select images to measure:oxStress
    Select objects to measure:Cytoplasm
    Enter how many gray levels to measure the texture at:256
    Hidden:1
    Measure whole images or objects?:Objects
    Texture scale to measure:3

RelateObjects:[module_num:34|svn_version:'Unknown'|variable_revision_number:5|show_window:False|notes:[]|batch_state:array([], dtype=uint8)|enabled:True|wants_pause:False]
    Parent objects:Cytoplasm
    Child objects:Mitochondria
    Calculate child-parent distances?:Minimum
    Calculate per-parent means for all child measurements?:Yes
    Calculate distances to other parents?:No
    Do you want to save the children with parents as a new object set?:No
    Name the output object:None
    Parent name:None
    Parent name:None

RelateObjects:[module_num:35|svn_version:'Unknown'|variable_revision_number:5|show_window:False|notes:[]|batch_state:array([], dtype=uint8)|enabled:True|wants_pause:False]
    Parent objects:Cytoplasm
    Child objects:LD
    Calculate child-parent distances?:Minimum
    Calculate per-parent means for all child measurements?:Yes
    Calculate distances to other parents?:No
    Do you want to save the children with parents as a new object set?:No
    Name the output object:None
    Parent name:None
    Parent name:None

ExportToDatabase:[module_num:36|svn_version:'Unknown'|variable_revision_number:28|show_window:False|notes:[]|batch_state:array([], dtype=uint8)|enabled:True|wants_pause:False]
    Database type:SQLite
    Database name:DefaultDB
    Add a prefix to table names?:Yes
    Table prefix:name
    Output file location:Default Output Folder|
    Create a CellProfiler Analyst properties file?:Yes
    Database host:
    Username:
    Password:
    Name the SQLite database file:name.db
    Calculate the per-image mean values of object measurements?:No
    Calculate the per-image median values of object measurements?:No
    Calculate the per-image standard deviation values of object measurements?:No
    Calculate the per-well mean values of object measurements?:No
    Calculate the per-well median values of object measurements?:No
    Calculate the per-well standard deviation values of object measurements?:No
    Export measurements for all objects to the database?:Select...
    Select the objects:Cytoplasm,nuclei
    Maximum # of characters in a column name:64
    Create one table per object, a single object table or a single object view?:Single object table
    Enter an image url prepend if you plan to access your files via http:
    Write image thumbnails directly to the database?:No
    Select the images for which you want to save thumbnails:
    Auto-scale thumbnail pixel intensities?:Yes
    Select the plate type:96
    Select the plate metadata:None
    Select the well metadata:Well
    Include information for all images, using default values?:Yes
    Properties image group count:1
    Properties group field count:1
    Properties filter field count:0
    Workspace measurement count:1
    Experiment name:name
    Which objects should be used for locations?:nuclei
    Enter a phenotype class table name if using the Classifier tool in CellProfiler Analyst:
    Export object relationships?:Yes
    Overwrite without warning?:Never
    Access CellProfiler Analyst images via URL?:No
    Select the classification type:Object
    Select an image to include:None
    Use the image name for the display?:Yes
    Image name:Channel1
    Channel color:red
    Do you want to add group fields?:No
    Enter the name of the group:
    Enter the per-image columns which define the group, separated by commas:ImageNumber, Image_Metadata_Plate, Image_Metadata_Well
    Do you want to add filter fields?:No
    Automatically create a filter for each plate?:No
    Create a CellProfiler Analyst workspace file?:No
    Select the measurement display tool:ScatterPlot
    Type of measurement to plot on the X-axis:Image
    Enter the object name:None
    Select the X-axis measurement:None
    Select the X-axis index:ImageNumber
    Type of measurement to plot on the Y-axis:Image
    Enter the object name:None
    Select the Y-axis measurement:None
    Select the Y-axis index:ImageNumber

-End
